# Supplementary material for: Photodestruction of Diatomic Molecular Ions: Laboratory and Astrophysical Application
Source: Molecules. 2020 Dec 31;26(1):151. doi: 10.3390/molecules26010151 (PMC7795095; doi:10.3390/molecules26010151)
Supplement: Supplementary file 1 [file molecules-26-00151-s001.zip]

Archive with 18 entries (18 files):
- fit.DAT
- Io_model_hight_density.pdf
- Io_model_moderat_density.pdf
- Kbf_Li2+.DAT
- Kbf_LiH+.DAT
- Kbf_LiNa+.DAT
- Kbf_Na2+.DAT
- Kbf_NaH+.DAT
- Li2+.pdf
- LiH+.pdf
- LiNa+.pdf
- Na2+.pdf
- NaH+.pdf
- SbfS_Li2+.DAT
- SbfS_LiH+.DAT
- SbfS_LiNa+.DAT
- SbfS_Na2+.DAT
- SbfS_NaH+.DAT
