# Supplementary material for: Photodestruction of Diatomic Molecular Ions: Laboratory and Astrophysical Application
Source: Molecules. 2020 Dec 31;26(1):151. doi: 10.3390/molecules26010151 (PMC7795095; doi:10.3390/molecules26010151)
Supplement: Supplementary file 1 [file molecules-26-00151-s001.zip › fit.DAT]

The coefficients $c_{i}(\lambda)$ i.e. selected fits for the photodissociation rate coefficients.
The fitting formula is valid within the temperature range $100 \textrm{ K} \le T \le 20000$ K.

                       LiH^{+}                                         NaH^{+}
        =======================================        =======================================
\lamda	c0		c1		c2		c0		c1		c2
   ============================================================================================
100	-34.5377	-3.56745	0.272771	-38.3769	-3.12663	0.218304
110	-31.6791	-3.70216	0.289361	-34.378		-3.19244	0.226401
120	-30.0734	-3.93212	0.317633	-32.0607	-3.2824		0.237451
130	-29.1586	-4.19527	0.349921	-30.9947	-3.42031	0.254361
140	-29.384		-4.025		0.329018	-30.5432	-3.52881	0.267634
145	-29.7692	-3.81921	0.303585	-30.8298	-3.35828	0.246717
150	-31.0417	-3.23941	0.232064	-		-		-
