# Supplementary material for: Photodestruction of Diatomic Molecular Ions: Laboratory and Astrophysical Application
Source: Molecules. 2020 Dec 31;26(1):151. doi: 10.3390/molecules26010151 (PMC7795095; doi:10.3390/molecules26010151)
Supplement: Supplementary file 1 [file molecules-26-00151-s001.zip › Kbf_Li2+.DAT]

           500          600          700          800          900         1000         1500         2000         2500         3000         3500         4000         4500         5000

 400.0  .103932E-25  .884178E-28  .293308E-29  .227816E-30  .312060E-31  .635932E-32  .536962E-34  .491753E-35  .116456E-35  .441749E-36  .218711E-36  .127691E-36  .831462E-37  .584222E-37
 450.0  .130170E-25  .110702E-27  .367419E-29  .285634E-30  .391661E-31  .798992E-32  .677710E-34  .622585E-35  .147758E-35  .561354E-36  .278246E-36  .162591E-36  .105942E-36  .744791E-37
 500.0  .610068E-26  .607154E-28  .225852E-29  .191415E-30  .280829E-31  .604895E-32  .604589E-34  .602800E-35  .150099E-35  .588071E-36  .297655E-36  .176543E-36  .116305E-36  .824523E-37
 550.0  .214893E-26  .261845E-28  .112652E-29  .106526E-30  .170221E-31  .392626E-32  .482118E-34  .532583E-35  .140869E-35  .573868E-36  .298363E-36  .180415E-36  .120585E-36  .864426E-37
 600.0  .717504E-27  .107723E-28  .538180E-30  .569394E-31  .992990E-32  .245648E-32  .372125E-34  .456138E-35  .128209E-35  .543023E-36  .289919E-36  .178668E-36  .121113E-36  .877648E-37
 650.0  .247143E-27  .453692E-29  .261698E-30  .308407E-31  .584919E-32  .154746E-32  .286626E-34  .387960E-35  .115513E-35  .507554E-36  .277830E-36  .174295E-36  .119720E-36  .876383E-37
 700.0  .905391E-28  .200684E-29  .132438E-30  .172655E-31  .354197E-32  .997792E-33  .223042E-34  .331179E-35  .104041E-35  .473001E-36  .264971E-36  .168988E-36  .117500E-36  .868204E-37
 750.0  .356110E-28  .939910E-30  .702601E-31  .100564E-31  .221845E-32  .662312E-33  .176084E-34  .284557E-35  .938452E-36  .439928E-36  .251594E-36  .162832E-36  .114459E-36  .852808E-37
 800.0  .150340E-28  .466160E-30  .390907E-31  .609842E-32  .143849E-32  .453076E-33  .141354E-34  .247011E-35  .852023E-36  .410879E-36  .239509E-36  .157126E-36  .111562E-36  .837618E-37
 850.0  .678863E-29  .244156E-30  .227595E-31  .384365E-32  .964262E-33  .319043E-33  .115280E-34  .216343E-35  .777285E-36  .384587E-36  .228105E-36  .151505E-36  .108562E-36  .820857E-37
 900.0  .326160E-29  .134491E-30  .138209E-31  .251097E-32  .666715E-33  .230825E-33  .954357E-35  .191101E-35  .712224E-36  .360544E-36  .217146E-36  .145798E-36  .105313E-36  .801183E-37
 950.0  .165765E-29  .775482E-31  .871975E-32  .169470E-32  .474171E-33  .171176E-33  .801320E-35  .170311E-35  .656447E-36  .339355E-36  .207281E-36  .140571E-36  .102290E-36  .782608E-37
1000.0  .886813E-30  .466203E-31  .569685E-32  .117837E-32  .346055E-33  .129848E-33  .681683E-35  .153055E-35  .608451E-36  .320662E-36  .198413E-36  .135797E-36  .994903E-37  .765168E-37
