# Supplementary material for: Photodestruction of Diatomic Molecular Ions: Laboratory and Astrophysical Application
Source: Molecules. 2020 Dec 31;26(1):151. doi: 10.3390/molecules26010151 (PMC7795095; doi:10.3390/molecules26010151)
Supplement: Supplementary file 1 [file molecules-26-00151-s001.zip › Kbf_LiH+.DAT]

        1000         1500         2000         2500         3000         3500         4000         4500         5000         6000         7000         8000         9000         10000        12000        14000        16000        18000        20000

 50.0 0.256626E-42 0.132195E-42 0.835799E-43 0.443029E-43 0.348938E-43 0.284003E-43 0.236975E-43 0.201630E-43 0.174275E-43 0.152590E-43 0.120641E-43 0.984698E-44 0.823452E-44 0.701866E-44 0.532552E-44 0.421835E-44 0.344791E-44 0.288643E-44 0.246237E-44
 51.0 0.262847E-42 0.135399E-42 0.856051E-43 0.453763E-43 0.357392E-43 0.290883E-43 0.242716E-43 0.206515E-43 0.178496E-43 0.156286E-43 0.123564E-43 0.100855E-43 0.843399E-44 0.718867E-44 0.545452E-44 0.432053E-44 0.353143E-44 0.295635E-44 0.252201E-44
 52.0 0.269248E-42 0.138696E-42 0.876894E-43 0.464810E-43 0.366093E-43 0.297965E-43 0.248625E-43 0.211543E-43 0.182842E-43 0.160091E-43 0.126572E-43 0.103310E-43 0.863931E-44 0.736368E-44 0.558731E-44 0.442571E-44 0.361740E-44 0.302832E-44 0.258341E-44
 53.0 0.275786E-42 0.142061E-42 0.898166E-43 0.476083E-43 0.374970E-43 0.305189E-43 0.254653E-43 0.216672E-43 0.187275E-43 0.163972E-43 0.129640E-43 0.105815E-43 0.884874E-44 0.754218E-44 0.572274E-44 0.453299E-44 0.370508E-44 0.310172E-44 0.264603E-44
 54.0 0.282508E-42 0.145522E-42 0.920037E-43 0.487672E-43 0.384098E-43 0.312618E-43 0.260851E-43 0.221945E-43 0.191833E-43 0.167963E-43 0.132795E-43 0.108390E-43 0.906408E-44 0.772572E-44 0.586201E-44 0.464330E-44 0.379524E-44 0.317720E-44 0.271042E-44
 55.0 0.289295E-42 0.149017E-42 0.942130E-43 0.499381E-43 0.393320E-43 0.320123E-43 0.267113E-43 0.227273E-43 0.196438E-43 0.171995E-43 0.135983E-43 0.110992E-43 0.928166E-44 0.791118E-44 0.600272E-44 0.475475E-44 0.388634E-44 0.325346E-44 0.277547E-44
 56.0 0.296292E-42 0.152621E-42 0.964913E-43 0.511456E-43 0.402830E-43 0.327864E-43 0.273572E-43 0.232769E-43 0.201188E-43 0.176154E-43 0.139271E-43 0.113675E-43 0.950607E-44 0.810245E-44 0.614785E-44 0.486971E-44 0.398030E-44 0.333212E-44 0.284258E-44
 57.0 0.303457E-42 0.156309E-42 0.988224E-43 0.523809E-43 0.412559E-43 0.335781E-43 0.280178E-43 0.238389E-43 0.206045E-43 0.180407E-43 0.142633E-43 0.116420E-43 0.973558E-44 0.829806E-44 0.629627E-44 0.498727E-44 0.407639E-44 0.341256E-44 0.291120E-44
 58.0 0.310764E-42 0.160071E-42 0.101200E-42 0.536409E-43 0.422481E-43 0.343857E-43 0.286916E-43 0.244122E-43 0.211000E-43 0.184745E-43 0.146063E-43 0.119219E-43 0.996968E-44 0.849759E-44 0.644766E-44 0.510719E-44 0.417440E-44 0.349461E-44 0.298119E-44
 59.0 0.318233E-42 0.163915E-42 0.103630E-42 0.549286E-43 0.432623E-43 0.352111E-43 0.293803E-43 0.249982E-43 0.216065E-43 0.189179E-43 0.149569E-43 0.122081E-43 0.102089E-43 0.870153E-44 0.660240E-44 0.522975E-44 0.427458E-44 0.357848E-44 0.305274E-44
 60.0 0.325872E-42 0.167849E-42 0.106116E-42 0.562462E-43 0.443000E-43 0.360557E-43 0.300850E-43 0.255977E-43 0.221247E-43 0.193717E-43 0.153156E-43 0.125009E-43 0.104538E-43 0.891022E-44 0.676074E-44 0.535517E-44 0.437709E-44 0.366430E-44 0.312595E-44
 61.0 0.333781E-42 0.171922E-42 0.108691E-42 0.576107E-43 0.453746E-43 0.369302E-43 0.308147E-43 0.262186E-43 0.226613E-43 0.198415E-43 0.156871E-43 0.128040E-43 0.107073E-43 0.912632E-44 0.692471E-44 0.548505E-44 0.448325E-44 0.375316E-44 0.320176E-44
 62.0 0.341866E-42 0.176083E-42 0.111321E-42 0.590045E-43 0.464724E-43 0.378236E-43 0.315602E-43 0.268528E-43 0.232095E-43 0.203215E-43 0.160665E-43 0.131137E-43 0.109663E-43 0.934705E-44 0.709218E-44 0.561770E-44 0.459167E-44 0.384393E-44 0.327919E-44
 63.0 0.350090E-42 0.180317E-42 0.113997E-42 0.604225E-43 0.475891E-43 0.387325E-43 0.323185E-43 0.274980E-43 0.237671E-43 0.208097E-43 0.164525E-43 0.134288E-43 0.112297E-43 0.957159E-44 0.726256E-44 0.575265E-44 0.470197E-44 0.393627E-44 0.335796E-44
 64.0 0.652638E-42 0.327954E-42 0.204892E-42 0.107355E-42 0.842799E-43 0.684296E-43 0.569914E-43 0.484188E-43 0.417987E-43 0.365606E-43 0.288599E-43 0.235281E-43 0.196572E-43 0.167424E-43 0.126896E-43 0.100436E-43 0.820441E-44 0.686523E-44 0.585448E-44
 65.0 0.722740E-42 0.364796E-42 0.228421E-42 0.119952E-42 0.942307E-43 0.765461E-43 0.637752E-43 0.541986E-43 0.467998E-43 0.409434E-43 0.323300E-43 0.263635E-43 0.220304E-43 0.187665E-43 0.142270E-43 0.112622E-43 0.920100E-44 0.769988E-44 0.656674E-44
 66.0 0.740587E-42 0.373797E-42 0.234055E-42 0.122910E-42 0.965540E-43 0.784333E-43 0.653474E-43 0.555347E-43 0.479534E-43 0.419527E-43 0.331269E-43 0.270134E-43 0.225734E-43 0.192291E-43 0.145776E-43 0.115398E-43 0.942776E-44 0.788965E-44 0.672858E-44
 67.0 0.759029E-42 0.383101E-42 0.239880E-42 0.125969E-42 0.989564E-43 0.803848E-43 0.669733E-43 0.569164E-43 0.491465E-43 0.429965E-43 0.339511E-43 0.276854E-43 0.231349E-43 0.197075E-43 0.149403E-43 0.118269E-43 0.966230E-44 0.808592E-44 0.689597E-44
 68.0 0.777871E-42 0.392606E-42 0.245830E-42 0.129092E-42 0.101410E-42 0.823777E-43 0.686337E-43 0.583273E-43 0.503648E-43 0.440623E-43 0.347927E-43 0.283716E-43 0.237084E-43 0.201959E-43 0.153106E-43 0.121200E-43 0.990177E-44 0.828632E-44 0.706688E-44
 69.0 0.797521E-42 0.402523E-42 0.252039E-42 0.132353E-42 0.103971E-42 0.844584E-43 0.703673E-43 0.598006E-43 0.516369E-43 0.451752E-43 0.356715E-43 0.290883E-43 0.243072E-43 0.207060E-43 0.156973E-43 0.124261E-43 0.101519E-43 0.849562E-44 0.724538E-44
 70.0 0.817479E-42 0.412593E-42 0.258343E-42 0.135663E-42 0.106572E-42 0.865705E-43 0.721269E-43 0.612960E-43 0.529282E-43 0.463049E-43 0.365634E-43 0.298156E-43 0.249150E-43 0.212238E-43 0.160898E-43 0.127368E-43 0.104057E-43 0.870803E-44 0.742653E-44
 71.0 0.838086E-42 0.422987E-42 0.264849E-42 0.139078E-42 0.109254E-42 0.887497E-43 0.739424E-43 0.628388E-43 0.542603E-43 0.474703E-43 0.374837E-43 0.305660E-43 0.255420E-43 0.217579E-43 0.164947E-43 0.130573E-43 0.106676E-43 0.892716E-44 0.761341E-44
 72.0 0.859464E-42 0.433768E-42 0.271597E-42 0.142620E-42 0.112037E-42 0.910096E-43 0.758251E-43 0.644387E-43 0.556418E-43 0.486788E-43 0.384379E-43 0.313441E-43 0.261922E-43 0.223117E-43 0.169146E-43 0.133897E-43 0.109391E-43 0.915438E-44 0.780719E-44
 73.0 0.881339E-42 0.444800E-42 0.278502E-42 0.146245E-42 0.114884E-42 0.933221E-43 0.777517E-43 0.660759E-43 0.570554E-43 0.499155E-43 0.394144E-43 0.321403E-43 0.268575E-43 0.228785E-43 0.173442E-43 0.137298E-43 0.112169E-43 0.938689E-44 0.800548E-44
 74.0 0.903768E-42 0.456115E-42 0.285585E-42 0.149964E-42 0.117805E-42 0.956950E-43 0.797287E-43 0.677560E-43 0.585061E-43 0.511846E-43 0.404165E-43 0.329575E-43 0.275404E-43 0.234602E-43 0.177851E-43 0.140788E-43 0.115021E-43 0.962554E-44 0.820900E-44
 75.0 0.926887E-42 0.467777E-42 0.292886E-42 0.153797E-42 0.120816E-42 0.981406E-43 0.817661E-43 0.694874E-43 0.600011E-43 0.524926E-43 0.414492E-43 0.337996E-43 0.282441E-43 0.240596E-43 0.182396E-43 0.144386E-43 0.117960E-43 0.987147E-44 0.841875E-44
 76.0 0.845637E-42 0.423890E-42 0.264496E-42 0.138407E-42 0.108618E-42 0.881662E-43 0.734130E-43 0.623595E-43 0.538257E-43 0.470749E-43 0.371526E-43 0.302845E-43 0.252993E-43 0.215460E-43 0.163283E-43 0.129223E-43 0.105552E-43 0.883185E-44 0.753123E-44
 77.0 0.439107E-42 0.216280E-42 0.133771E-42 0.693871E-43 0.543159E-43 0.440055E-43 0.365881E-43 0.310426E-43 0.267687E-43 0.233926E-43 0.184388E-43 0.150159E-43 0.125349E-43 0.106690E-43 0.807820E-44 0.638911E-44 0.521630E-44 0.436302E-44 0.371940E-44
 78.0 0.533339E-48 0.259785E-48 0.160321E-48 0.831365E-49 0.650960E-49 0.527546E-49 0.438747E-49 0.372345E-49 0.321156E-49 0.280710E-49 0.221342E-49 0.180306E-49 0.150551E-49 0.128166E-49 0.970723E-50 0.767929E-50 0.627077E-50 0.524573E-50 0.447242E-50
 79.0 0.328055E-48 0.147668E-48 0.879240E-49 0.441063E-49 0.342266E-49 0.275555E-49 0.228021E-49 0.192743E-49 0.165712E-49 0.144458E-49 0.113438E-49 0.921249E-50 0.767407E-50 0.652083E-50 0.492514E-50 0.388856E-50 0.317066E-50 0.264937E-50 0.225676E-50
 80.0 0.304430E-48 0.140513E-48 0.843309E-49 0.425100E-49 0.330152E-49 0.265924E-49 0.220110E-49 0.186084E-49 0.160000E-49 0.139485E-49 0.109535E-49 0.889528E-50 0.740952E-50 0.629572E-50 0.475466E-50 0.375363E-50 0.306042E-50 0.255708E-50 0.217803E-50
 81.0 0.395489E-48 0.186415E-48 0.113335E-48 0.579549E-49 0.452057E-49 0.365322E-49 0.303174E-49 0.256850E-49 0.221232E-49 0.193148E-49 0.152027E-49 0.123677E-49 0.103161E-49 0.877504E-50 0.663810E-50 0.524679E-50 0.428167E-50 0.357998E-50 0.305101E-50
 82.0 0.613799E-48 0.267890E-48 0.157089E-48 0.776295E-49 0.599870E-49 0.481435E-49 0.397420E-49 0.335285E-49 0.287808E-49 0.250567E-49 0.196359E-49 0.159222E-49 0.132476E-49 0.112462E-49 0.848214E-50 0.669018E-50 0.545095E-50 0.455208E-50 0.387570E-50
 83.0 0.473958E-48 0.232020E-48 0.143681E-48 0.748062E-49 0.586457E-49 0.475723E-49 0.395946E-49 0.336227E-49 0.290150E-49 0.253717E-49 0.200193E-49 0.163162E-49 0.136290E-49 0.116063E-49 0.879487E-50 0.695997E-50 0.568489E-50 0.475661E-50 0.405607E-50
 84.0 0.272795E-48 0.128168E-48 0.777378E-49 0.396432E-49 0.308963E-49 0.249522E-49 0.206969E-49 0.175273E-49 0.150916E-49 0.131721E-49 0.103631E-49 0.842770E-50 0.702779E-50 0.597668E-50 0.451976E-50 0.357162E-50 0.291413E-50 0.243623E-50 0.207603E-50
 85.0 0.378180E-48 0.182407E-48 0.111927E-48 0.576848E-49 0.450846E-49 0.364862E-49 0.303115E-49 0.257012E-49 0.221518E-49 0.193502E-49 0.152432E-49 0.124081E-49 0.103546E-49 0.881095E-50 0.666882E-50 0.527304E-50 0.430428E-50 0.359966E-50 0.306830E-50
 86.0 0.306213E-48 0.142297E-48 0.860172E-49 0.437749E-49 0.341041E-49 0.275371E-49 0.228380E-49 0.193390E-49 0.166507E-49 0.145325E-49 0.114330E-49 0.929778E-50 0.775337E-50 0.659379E-50 0.498654E-50 0.394056E-50 0.321521E-50 0.268798E-50 0.229060E-50
 87.0 0.553791E-48 0.253640E-48 0.152169E-48 0.768478E-49 0.597382E-49 0.481551E-49 0.398860E-49 0.337401E-49 0.290253E-49 0.253149E-49 0.198937E-49 0.161648E-49 0.134710E-49 0.114503E-49 0.865254E-50 0.683377E-50 0.557354E-50 0.465808E-50 0.396841E-50
 88.0 0.561945E-48 0.276676E-48 0.171792E-48 0.896714E-49 0.703498E-49 0.570968E-49 0.475414E-49 0.403840E-49 0.348590E-49 0.304887E-49 0.240652E-49 0.196187E-49 0.163909E-49 0.139605E-49 0.105814E-49 0.837518E-50 0.684170E-50 0.572509E-50 0.488231E-50
 89.0 0.950499E-48 0.459503E-48 0.282391E-48 0.145793E-48 0.114007E-48 0.923015E-49 0.767055E-49 0.650557E-49 0.560831E-49 0.489990E-49 0.386099E-49 0.314356E-49 0.262373E-49 0.223290E-49 0.169038E-49 0.133678E-49 0.109130E-49 0.912729E-50 0.778050E-50
 90.0 0.743798E-48 0.369412E-48 0.230054E-48 0.120329E-48 0.944415E-49 0.766706E-49 0.638510E-49 0.542452E-49 0.468282E-49 0.409601E-49 0.323336E-49 0.263610E-49 0.220248E-49 0.187596E-49 0.142193E-49 0.112549E-49 0.919424E-50 0.769375E-50 0.656120E-50
 91.0 0.252023E-47 0.116367E-47 0.700110E-48 0.354281E-48 0.275522E-48 0.222161E-48 0.184048E-48 0.155711E-48 0.133966E-48 0.116850E-48 0.918373E-49 0.746289E-49 0.621956E-49 0.528683E-49 0.399525E-49 0.315555E-49 0.257369E-49 0.215099E-49 0.183254E-49
 92.0 0.928345E-47 0.442751E-47 0.270227E-47 0.138560E-47 0.108141E-47 0.874256E-48 0.725721E-48 0.614951E-48 0.529750E-48 0.462555E-48 0.364136E-48 0.296264E-48 0.247137E-48 0.210231E-48 0.159047E-48 0.125718E-48 0.102596E-48 0.857851E-49 0.731111E-49
 93.0 0.444094E-46 0.210777E-46 0.128363E-46 0.656823E-47 0.512334E-47 0.414014E-47 0.343559E-47 0.291044E-47 0.250666E-47 0.218832E-47 0.172223E-47 0.140092E-47 0.116843E-47 0.993818E-48 0.751713E-48 0.594107E-48 0.484791E-48 0.405321E-48 0.345416E-48
 94.0 0.190760E-45 0.910257E-46 0.555767E-46 0.285083E-46 0.222523E-46 0.179912E-46 0.149355E-46 0.126565E-46 0.109034E-46 0.952070E-47 0.749536E-47 0.609854E-47 0.508743E-47 0.432781E-47 0.327426E-47 0.258819E-47 0.211222E-47 0.176614E-47 0.150523E-47
 95.0 0.791245E-45 0.378359E-45 0.231212E-45 0.118693E-45 0.926648E-46 0.749312E-46 0.622114E-46 0.527232E-46 0.454236E-46 0.396656E-46 0.312303E-46 0.254119E-46 0.211998E-46 0.180352E-46 0.136455E-46 0.107868E-46 0.880338E-47 0.736115E-47 0.627380E-47
 96.0 0.290802E-44 0.138247E-44 0.842525E-45 0.431393E-45 0.336554E-45 0.272002E-45 0.225737E-45 0.191247E-45 0.164725E-45 0.143812E-45 0.113191E-45 0.920792E-46 0.768017E-46 0.653266E-46 0.494151E-46 0.390561E-46 0.318707E-46 0.266469E-46 0.227090E-46
 97.0 0.930897E-44 0.442082E-44 0.269298E-44 0.137831E-44 0.107518E-44 0.868890E-45 0.721056E-45 0.610857E-45 0.526123E-45 0.459316E-45 0.361497E-45 0.294063E-45 0.245266E-45 0.208616E-45 0.157798E-45 0.124716E-45 0.101769E-45 0.850875E-46 0.725125E-46
 98.0 0.267870E-43 0.127152E-43 0.774380E-44 0.396248E-44 0.309081E-44 0.249767E-44 0.207263E-44 0.175582E-44 0.151223E-44 0.132018E-44 0.103899E-44 0.845155E-45 0.704897E-45 0.599555E-45 0.453497E-45 0.358415E-45 0.292467E-45 0.244524E-45 0.208384E-45
 99.0 0.707801E-43 0.335499E-43 0.204185E-43 0.104412E-43 0.814286E-44 0.657930E-44 0.545910E-44 0.462426E-44 0.398245E-44 0.347649E-44 0.273578E-44 0.222524E-44 0.185585E-44 0.157844E-44 0.119384E-44 0.943499E-45 0.769869E-45 0.643651E-45 0.548511E-45
100.0 0.173070E-42 0.819535E-43 0.498540E-43 0.254821E-43 0.198704E-43 0.160536E-43 0.133193E-43 0.112818E-43 0.971557E-44 0.848091E-44 0.667356E-44 0.542794E-44 0.452676E-44 0.385000E-44 0.291181E-44 0.230114E-44 0.187763E-44 0.156977E-44 0.133772E-44
101.0 0.395162E-42 0.186873E-42 0.113607E-42 0.580334E-43 0.452457E-43 0.365499E-43 0.303218E-43 0.256814E-43 0.221146E-43 0.193033E-43 0.151884E-43 0.123527E-43 0.103013E-43 0.876095E-44 0.662565E-44 0.523591E-44 0.427214E-44 0.357159E-44 0.304357E-44
102.0 0.850207E-42 0.401463E-42 0.243893E-42 0.124503E-42 0.970505E-43 0.783875E-43 0.650235E-43 0.550677E-43 0.474164E-43 0.413862E-43 0.325609E-43 0.264800E-43 0.220815E-43 0.187788E-43 0.142010E-43 0.112218E-43 0.915594E-44 0.765435E-44 0.652260E-44
103.0 0.172967E-41 0.815520E-42 0.495087E-42 0.252561E-42 0.196835E-42 0.158961E-42 0.131846E-42 0.111649E-42 0.961296E-43 0.838994E-43 0.660026E-43 0.536727E-43 0.447549E-43 0.380594E-43 0.287797E-43 0.227411E-43 0.185539E-43 0.155107E-43 0.132170E-43
104.0 0.333798E-41 0.157135E-41 0.953221E-42 0.485921E-42 0.378629E-42 0.305730E-42 0.253550E-42 0.214691E-42 0.184834E-42 0.161308E-42 0.126887E-42 0.103176E-42 0.860283E-43 0.731549E-43 0.553144E-43 0.437062E-43 0.356576E-43 0.298082E-43 0.253997E-43
105.0 0.613528E-41 0.288312E-41 0.174753E-41 0.890123E-42 0.693430E-42 0.559828E-42 0.464222E-42 0.393035E-42 0.338349E-42 0.295263E-42 0.232233E-42 0.188821E-42 0.157430E-42 0.133865E-42 0.101211E-42 0.799672E-43 0.652386E-43 0.545348E-43 0.464684E-43
106.0 0.107838E-40 0.505838E-41 0.306337E-41 0.155907E-41 0.121428E-41 0.980158E-42 0.812662E-42 0.687971E-42 0.592197E-42 0.516750E-42 0.406393E-42 0.330398E-42 0.275452E-42 0.234209E-42 0.177066E-42 0.139892E-42 0.114122E-42 0.953946E-43 0.812824E-43
107.0 0.181753E-40 0.850959E-41 0.514884E-41 0.261820E-41 0.203869E-41 0.164533E-41 0.136398E-41 0.115457E-41 0.993751E-42 0.867082E-42 0.681829E-42 0.554281E-42 0.462071E-42 0.392866E-42 0.296989E-42 0.234625E-42 0.191395E-42 0.159982E-42 0.136312E-42
108.0 0.294711E-40 0.137708E-40 0.832434E-41 0.422908E-41 0.329218E-41 0.265645E-41 0.220188E-41 0.186361E-41 0.160388E-41 0.139933E-41 0.110023E-41 0.894327E-42 0.745495E-42 0.633805E-42 0.479087E-42 0.378462E-42 0.308716E-42 0.258039E-42 0.219854E-42
109.0 0.461080E-40 0.214991E-40 0.129829E-40 0.658937E-41 0.512818E-41 0.413708E-41 0.342860E-41 0.290152E-41 0.249688E-41 0.217826E-41 0.171244E-41 0.139183E-41 0.116012E-41 0.986250E-42 0.745428E-42 0.588825E-42 0.480289E-42 0.401432E-42 0.342018E-42
110.0 0.697582E-40 0.324544E-40 0.195777E-40 0.992631E-41 0.772294E-41 0.622904E-41 0.516146E-41 0.436741E-41 0.375794E-41 0.327811E-41 0.257673E-41 0.209409E-41 0.174532E-41 0.148366E-41 0.112127E-41 0.885649E-42 0.722364E-42 0.603738E-42 0.514365E-42
111.0 0.102301E-39 0.474819E-40 0.286104E-40 0.144901E-40 0.112703E-40 0.908810E-41 0.752919E-41 0.637000E-41 0.548044E-41 0.478022E-41 0.375689E-41 0.305286E-41 0.254420E-41 0.216261E-41 0.163422E-41 0.129072E-41 0.105269E-41 0.879783E-42 0.749521E-42
112.0 0.145694E-39 0.674529E-40 0.405951E-40 0.205359E-40 0.159674E-40 0.128727E-40 0.106626E-40 0.901962E-41 0.775911E-41 0.676707E-41 0.531756E-41 0.432056E-41 0.360034E-41 0.306013E-41 0.231220E-41 0.182604E-41 0.148921E-41 0.124455E-41 0.106024E-41
113.0 0.201812E-39 0.931893E-40 0.560131E-40 0.283008E-40 0.219973E-40 0.177293E-40 0.146825E-40 0.124182E-40 0.106814E-40 0.931470E-41 0.731828E-41 0.594542E-41 0.495387E-41 0.421025E-41 0.318085E-41 0.251185E-41 0.204839E-41 0.171178E-41 0.145822E-41
114.0 0.272448E-39 0.125462E-39 0.753117E-40 0.380026E-40 0.295276E-40 0.237922E-40 0.196994E-40 0.166587E-40 0.143268E-40 0.124924E-40 0.981316E-41 0.797125E-41 0.664117E-41 0.564381E-41 0.426340E-41 0.336643E-41 0.274511E-41 0.229389E-41 0.195403E-41
115.0 0.359079E-39 0.164877E-39 0.988329E-40 0.498035E-40 0.386820E-40 0.311596E-40 0.257937E-40 0.218084E-40 0.187531E-40 0.163499E-40 0.128410E-40 0.104293E-40 0.868816E-41 0.738275E-41 0.557630E-41 0.440270E-41 0.358989E-41 0.299965E-41 0.255512E-41
116.0 0.462564E-39 0.211746E-39 0.126740E-39 0.637740E-40 0.495127E-40 0.398721E-40 0.329982E-40 0.278946E-40 0.239829E-40 0.209069E-40 0.164168E-40 0.133316E-40 0.111046E-40 0.943528E-41 0.712565E-41 0.562543E-41 0.458654E-41 0.383222E-41 0.326416E-41
117.0 0.583080E-39 0.266067E-39 0.159007E-39 0.798901E-40 0.619986E-40 0.499111E-40 0.412964E-40 0.349026E-40 0.300035E-40 0.261518E-40 0.205311E-40 0.166701E-40 0.138838E-40 0.117955E-40 0.890686E-41 0.703092E-41 0.573203E-41 0.478904E-41 0.407895E-41
118.0 0.720283E-39 0.327591E-39 0.195460E-39 0.980507E-40 0.760584E-40 0.612095E-40 0.506318E-40 0.427839E-40 0.367724E-40 0.320474E-40 0.251541E-40 0.204204E-40 0.170052E-40 0.144460E-40 0.109066E-40 0.860856E-41 0.701767E-41 0.586281E-41 0.499326E-41
119.0 0.873046E-39 0.395701E-39 0.235701E-39 0.118041E-39 0.915227E-40 0.736291E-40 0.608888E-40 0.514401E-40 0.442046E-40 0.385191E-40 0.302268E-40 0.245344E-40 0.204284E-40 0.173522E-40 0.130987E-40 0.103376E-40 0.842648E-41 0.703932E-41 0.599497E-41
120.0 0.103916E-38 0.469304E-39 0.279052E-39 0.139511E-39 0.108116E-39 0.869471E-40 0.718822E-40 0.607140E-40 0.521645E-40 0.454483E-40 0.356558E-40 0.289358E-40 0.240899E-40 0.204601E-40 0.154423E-40 0.121857E-40 0.993207E-41 0.829649E-41 0.706524E-41
121.0 0.121586E-38 0.547099E-39 0.324723E-39 0.162057E-39 0.125526E-39 0.100910E-39 0.834019E-40 0.704276E-40 0.604989E-40 0.527014E-40 0.413361E-40 0.335394E-40 0.279186E-40 0.237092E-40 0.178915E-40 0.141167E-40 0.115049E-40 0.960965E-41 0.818305E-41
122.0 0.140003E-38 0.627632E-39 0.371839E-39 0.185235E-39 0.143406E-39 0.115240E-39 0.952169E-40 0.803857E-40 0.690398E-40 0.601319E-40 0.471523E-40 0.382514E-40 0.318362E-40 0.270330E-40 0.203962E-40 0.160910E-40 0.131127E-40 0.109518E-40 0.932540E-41
123.0 0.158803E-38 0.709224E-39 0.419391E-39 0.208537E-39 0.161361E-39 0.129618E-39 0.107065E-39 0.903663E-40 0.775965E-40 0.675734E-40 0.529740E-40 0.429659E-40 0.357547E-40 0.303567E-40 0.228997E-40 0.180639E-40 0.147190E-40 0.122924E-40 0.104664E-40
124.0 0.177593E-38 0.790132E-39 0.466355E-39 0.231458E-39 0.179003E-39 0.143732E-39 0.118687E-39 0.100151E-39 0.859817E-40 0.748632E-40 0.586735E-40 0.475794E-40 0.395880E-40 0.336072E-40 0.253472E-40 0.199919E-40 0.162884E-40 0.136022E-40 0.115808E-40
125.0 0.196004E-38 0.868805E-39 0.511841E-39 0.253567E-39 0.195999E-39 0.157319E-39 0.129867E-39 0.109559E-39 0.940401E-40 0.818661E-40 0.641457E-40 0.520069E-40 0.432654E-40 0.367247E-40 0.276936E-40 0.218398E-40 0.177923E-40 0.148569E-40 0.126484E-40
126.0 0.213695E-38 0.943841E-39 0.555057E-39 0.274491E-39 0.212067E-39 0.170152E-39 0.140420E-39 0.118434E-39 0.101639E-39 0.884671E-40 0.693008E-40 0.561761E-40 0.467271E-40 0.396586E-40 0.299008E-40 0.235776E-40 0.192063E-40 0.160365E-40 0.136518E-40
127.0 0.230356E-38 0.101401E-38 0.595320E-39 0.293911E-39 0.226963E-39 0.182039E-39 0.150189E-39 0.126646E-39 0.108666E-39 0.945701E-40 0.740643E-40 0.600270E-40 0.499235E-40 0.423668E-40 0.319376E-40 0.251807E-40 0.205104E-40 0.171242E-40 0.145770E-40
128.0 0.245799E-38 0.107868E-38 0.632316E-39 0.311703E-39 0.240598E-39 0.192913E-39 0.159121E-39 0.134151E-39 0.115087E-39 0.100145E-39 0.784134E-40 0.635417E-40 0.528402E-40 0.448376E-40 0.337951E-40 0.266425E-40 0.216994E-40 0.181158E-40 0.154203E-40
129.0 0.259901E-38 0.113755E-38 0.665950E-39 0.327854E-39 0.252972E-39 0.202779E-39 0.167222E-39 0.140957E-39 0.120910E-39 0.105199E-39 0.823557E-40 0.667273E-40 0.554834E-40 0.470766E-40 0.354783E-40 0.279668E-40 0.227765E-40 0.190140E-40 0.161842E-40
130.0 0.272591E-38 0.119058E-38 0.696269E-39 0.342428E-39 0.264140E-39 0.211686E-39 0.174538E-39 0.147104E-39 0.126169E-39 0.109764E-39 0.859180E-40 0.696062E-40 0.578724E-40 0.491004E-40 0.369998E-40 0.291642E-40 0.237504E-40 0.198263E-40 0.168751E-40
131.0 0.283851E-38 0.123797E-38 0.723469E-39 0.355560E-39 0.274217E-39 0.219729E-39 0.181150E-39 0.152663E-39 0.130927E-39 0.113897E-39 0.891447E-40 0.722153E-40 0.600385E-40 0.509359E-40 0.383805E-40 0.302511E-40 0.246347E-40 0.205639E-40 0.175025E-40
132.0 0.293782E-38 0.128041E-38 0.748030E-39 0.367520E-39 0.283418E-39 0.227088E-39 0.187208E-39 0.157763E-39 0.135297E-39 0.117696E-39 0.921143E-40 0.746188E-40 0.620353E-40 0.526291E-40 0.396554E-40 0.312554E-40 0.254522E-40 0.212461E-40 0.180830E-40
133.0 0.302506E-38 0.131864E-38 0.770448E-39 0.378582E-39 0.291959E-39 0.233940E-39 0.192861E-39 0.162530E-39 0.139387E-39 0.121256E-39 0.949026E-40 0.768789E-40 0.639151E-40 0.542245E-40 0.408581E-40 0.322038E-40 0.262247E-40 0.218911E-40 0.186321E-40
134.0 0.310173E-38 0.135350E-38 0.791256E-39 0.389030E-39 0.300067E-39 0.240467E-39 0.198261E-39 0.167095E-39 0.143311E-39 0.124676E-39 0.975878E-40 0.790592E-40 0.657311E-40 0.557673E-40 0.420232E-40 0.331235E-40 0.269745E-40 0.225176E-40 0.191657E-40
135.0 0.316916E-38 0.138564E-38 0.810864E-39 0.399076E-39 0.307906E-39 0.246802E-39 0.203520E-39 0.171550E-39 0.147149E-39 0.128027E-39 0.100225E-39 0.812045E-40 0.675205E-40 0.572894E-40 0.431746E-40 0.340335E-40 0.277171E-40 0.231385E-40 0.196948E-40
136.0 0.322847E-38 0.141560E-38 0.829585E-39 0.408874E-39 0.315594E-39 0.253042E-39 0.208715E-39 0.175962E-39 0.150956E-39 0.131356E-39 0.102852E-39 0.833459E-40 0.693092E-40 0.588126E-40 0.443287E-40 0.349468E-40 0.284630E-40 0.237625E-40 0.202270E-40
137.0 0.328054E-38 0.144369E-38 0.847573E-39 0.418487E-39 0.323177E-39 0.259219E-39 0.213872E-39 0.180352E-39 0.154752E-39 0.134681E-39 0.105481E-39 0.854923E-40 0.711043E-40 0.603427E-40 0.454898E-40 0.358666E-40 0.292149E-40 0.243919E-40 0.207639E-40
138.0 0.332647E-38 0.147018E-38 0.864943E-39 0.427942E-39 0.330669E-39 0.265343E-39 0.218998E-39 0.184723E-39 0.158537E-39 0.137999E-39 0.108111E-39 0.876417E-40 0.729038E-40 0.618780E-40 0.466562E-40 0.367913E-40 0.299712E-40 0.250254E-40 0.213045E-40
139.0 0.336552E-38 0.149457E-38 0.881319E-39 0.437019E-39 0.337894E-39 0.271266E-39 0.223966E-39 0.188968E-39 0.162217E-39 0.141230E-39 0.110675E-39 0.897406E-40 0.746627E-40 0.633796E-40 0.477983E-40 0.376975E-40 0.307128E-40 0.256468E-40 0.218350E-40
140.0 0.339504E-38 0.151542E-38 0.895796E-39 0.445235E-39 0.344469E-39 0.276677E-39 0.228518E-39 0.192865E-39 0.165602E-39 0.144205E-39 0.113041E-39 0.916803E-40 0.762900E-40 0.647702E-40 0.488573E-40 0.385384E-40 0.314014E-40 0.262241E-40 0.223281E-40
141.0 0.341661E-38 0.153324E-38 0.908609E-39 0.452686E-39 0.350465E-39 0.281631E-39 0.232697E-39 0.196450E-39 0.168721E-39 0.146951E-39 0.115230E-39 0.934769E-40 0.777990E-40 0.660607E-40 0.498414E-40 0.393207E-40 0.320424E-40 0.267618E-40 0.227875E-40
142.0 0.343001E-38 0.154774E-38 0.919543E-39 0.459234E-39 0.355768E-39 0.286031E-39 0.236420E-39 0.199653E-39 0.171513E-39 0.149412E-39 0.117195E-39 0.950932E-40 0.791582E-40 0.672243E-40 0.507300E-40 0.400276E-40 0.326221E-40 0.272483E-40 0.232033E-40
143.0 0.343011E-38 0.155640E-38 0.927044E-39 0.464086E-39 0.359761E-39 0.289380E-39 0.239276E-39 0.202123E-39 0.173676E-39 0.151326E-39 0.118733E-39 0.963624E-40 0.802287E-40 0.681428E-40 0.514337E-40 0.405888E-40 0.330831E-40 0.276357E-40 0.235348E-40
144.0 0.341774E-38 0.155936E-38 0.931140E-39 0.467230E-39 0.362430E-39 0.291663E-39 0.241251E-39 0.203849E-39 0.175200E-39 0.152682E-39 0.119833E-39 0.972766E-40 0.810036E-40 0.688103E-40 0.519480E-40 0.410005E-40 0.334222E-40 0.279213E-40 0.237795E-40
145.0 0.339893E-38 0.155956E-38 0.933655E-39 0.469618E-39 0.364521E-39 0.293488E-39 0.242850E-39 0.205260E-39 0.176454E-39 0.153806E-39 0.120751E-39 0.980443E-40 0.816571E-40 0.693751E-40 0.523853E-40 0.413517E-40 0.337122E-40 0.281659E-40 0.239895E-40
146.0 0.336775E-38 0.155447E-38 0.933156E-39 0.470572E-39 0.365518E-39 0.294444E-39 0.243738E-39 0.206076E-39 0.177201E-39 0.154489E-39 0.121328E-39 0.985366E-40 0.820828E-40 0.697472E-40 0.526781E-40 0.415895E-40 0.339101E-40 0.283339E-40 0.241344E-40
147.0 0.333182E-38 0.154769E-38 0.931814E-39 0.471204E-39 0.366289E-39 0.295232E-39 0.244497E-39 0.206789E-39 0.177864E-39 0.155103E-39 0.121854E-39 0.989912E-40 0.824786E-40 0.700953E-40 0.529542E-40 0.418148E-40 0.340984E-40 0.284941E-40 0.242728E-40
148.0 0.329109E-38 0.153905E-38 0.929524E-39 0.471459E-39 0.366793E-39 0.295820E-39 0.245101E-39 0.207378E-39 0.178425E-39 0.155633E-39 0.122319E-39 0.993982E-40 0.828369E-40 0.704127E-40 0.532085E-40 0.420239E-40 0.342738E-40 0.286440E-40 0.244027E-40
149.0 0.327087E-38 0.153982E-38 0.932916E-39 0.474609E-39 0.369554E-39 0.298233E-39 0.247219E-39 0.209251E-39 0.180093E-39 0.157128E-39 0.123544E-39 0.100424E-39 0.837113E-40 0.711693E-40 0.537953E-40 0.424957E-40 0.346638E-40 0.289733E-40 0.246855E-40
150.0 0.222358E-38 0.110212E-38 0.683893E-39 0.355924E-39 0.278888E-39 0.226115E-39 0.188111E-39 0.159674E-39 0.137743E-39 0.120409E-39 0.949575E-40 0.773596E-40 0.645969E-40 0.549943E-40 0.416546E-40 0.329533E-40 0.269095E-40 0.225110E-40 0.191926E-40
151.0 0.000000E+00 0.000000E+00 0.000000E+00 0.000000E+00 0.000000E+00 0.000000E+00 0.000000E+00 0.000000E+00 0.000000E+00 0.000000E+00 0.000000E+00 0.000000E+00 0.000000E+00 0.000000E+00 0.000000E+00 0.000000E+00 0.000000E+00 0.000000E+00 0.000000E+00
152.0 0.000000E+00 0.000000E+00 0.000000E+00 0.000000E+00 0.000000E+00 0.000000E+00 0.000000E+00 0.000000E+00 0.000000E+00 0.000000E+00 0.000000E+00 0.000000E+00 0.000000E+00 0.000000E+00 0.000000E+00 0.000000E+00 0.000000E+00 0.000000E+00 0.000000E+00
153.0 0.000000E+00 0.000000E+00 0.000000E+00 0.000000E+00 0.000000E+00 0.000000E+00 0.000000E+00 0.000000E+00 0.000000E+00 0.000000E+00 0.000000E+00 0.000000E+00 0.000000E+00 0.000000E+00 0.000000E+00 0.000000E+00 0.000000E+00 0.000000E+00 0.000000E+00
154.0 0.000000E+00 0.000000E+00 0.000000E+00 0.000000E+00 0.000000E+00 0.000000E+00 0.000000E+00 0.000000E+00 0.000000E+00 0.000000E+00 0.000000E+00 0.000000E+00 0.000000E+00 0.000000E+00 0.000000E+00 0.000000E+00 0.000000E+00 0.000000E+00 0.000000E+00
155.0 0.000000E+00 0.000000E+00 0.000000E+00 0.000000E+00 0.000000E+00 0.000000E+00 0.000000E+00 0.000000E+00 0.000000E+00 0.000000E+00 0.000000E+00 0.000000E+00 0.000000E+00 0.000000E+00 0.000000E+00 0.000000E+00 0.000000E+00 0.000000E+00 0.000000E+00
156.0 0.000000E+00 0.000000E+00 0.000000E+00 0.000000E+00 0.000000E+00 0.000000E+00 0.000000E+00 0.000000E+00 0.000000E+00 0.000000E+00 0.000000E+00 0.000000E+00 0.000000E+00 0.000000E+00 0.000000E+00 0.000000E+00 0.000000E+00 0.000000E+00 0.000000E+00
157.0 0.000000E+00 0.000000E+00 0.000000E+00 0.000000E+00 0.000000E+00 0.000000E+00 0.000000E+00 0.000000E+00 0.000000E+00 0.000000E+00 0.000000E+00 0.000000E+00 0.000000E+00 0.000000E+00 0.000000E+00 0.000000E+00 0.000000E+00 0.000000E+00 0.000000E+00
158.0 0.000000E+00 0.000000E+00 0.000000E+00 0.000000E+00 0.000000E+00 0.000000E+00 0.000000E+00 0.000000E+00 0.000000E+00 0.000000E+00 0.000000E+00 0.000000E+00 0.000000E+00 0.000000E+00 0.000000E+00 0.000000E+00 0.000000E+00 0.000000E+00 0.000000E+00
159.0 0.000000E+00 0.000000E+00 0.000000E+00 0.000000E+00 0.000000E+00 0.000000E+00 0.000000E+00 0.000000E+00 0.000000E+00 0.000000E+00 0.000000E+00 0.000000E+00 0.000000E+00 0.000000E+00 0.000000E+00 0.000000E+00 0.000000E+00 0.000000E+00 0.000000E+00
160.0 0.000000E+00 0.000000E+00 0.000000E+00 0.000000E+00 0.000000E+00 0.000000E+00 0.000000E+00 0.000000E+00 0.000000E+00 0.000000E+00 0.000000E+00 0.000000E+00 0.000000E+00 0.000000E+00 0.000000E+00 0.000000E+00 0.000000E+00 0.000000E+00 0.000000E+00
