# Supplementary material for: Photodestruction of Diatomic Molecular Ions: Laboratory and Astrophysical Application
Source: Molecules. 2020 Dec 31;26(1):151. doi: 10.3390/molecules26010151 (PMC7795095; doi:10.3390/molecules26010151)
Supplement: Supplementary file 1 [file molecules-26-00151-s001.zip › Kbf_LiNa+.DAT]

            500          600          700          800          900         1000         1500         2000         2500         3000         3500         4000         4500         5000

 400.0  .171034E-28  .477689E-30  .374964E-31  .559040E-32  .127572E-32  .391759E-33  .113770E-34  .192049E-35  .648938E-36  .308718E-36  .178242E-36  .116109E-36  .819941E-37  .613004E-37
 450.0  .150074E-27  .310704E-29  .194590E-30  .243484E-31  .483353E-32  .132556E-32  .272688E-34  .388115E-35  .118910E-35  .531901E-36  .294649E-36  .186398E-36  .128819E-36  .947344E-37
 500.0  .155936E-27  .330261E-29  .210376E-30  .266714E-31  .535027E-32  .147980E-32  .312516E-34  .450779E-35  .139198E-35  .625790E-36  .347850E-36  .220593E-36  .152728E-36  .112474E-36
 550.0  .835995E-28  .201735E-29  .141174E-30  .192135E-31  .407367E-32  .117790E-32  .284301E-34  .438063E-35  .140561E-35  .647576E-36  .366017E-36  .234906E-36  .164095E-36  .121678E-36
 600.0  .360015E-28  .102465E-29  .807125E-31  .120068E-31  .272839E-32  .833924E-33  .237664E-34  .397266E-35  .133584E-35  .633940E-36  .365559E-36  .237983E-36  .168012E-36  .125597E-36
 650.0  .146664E-28  .495817E-30  .441742E-31  .720791E-32  .176010E-32  .569854E-33  .192911E-34  .350743E-35  .123772E-35  .605563E-36  .356478E-36  .235511E-36  .168096E-36  .126720E-36
 700.0  .604461E-29  .241771E-30  .242914E-31  .433769E-32  .113618E-32  .389075E-33  .155685E-34  .306932E-35  .113411E-35  .571094E-36  .342760E-36  .229580E-36  .165536E-36  .125765E-36
 750.0  .259279E-29  .121670E-30  .137021E-31  .266534E-32  .746163E-33  .269468E-33  .126292E-34  .268653E-35  .103623E-35  .535984E-36  .327526E-36  .222192E-36  .161728E-36  .123763E-36
 800.0  .116918E-29  .637348E-31  .798815E-32  .168361E-32  .501635E-33  .190403E-33  .103410E-34  .235954E-35  .946440E-36  .501535E-36  .311458E-36  .213707E-36  .156861E-36  .120809E-36
 850.0  .555596E-30  .348273E-31  .482272E-32  .109533E-32  .345862E-33  .137506E-33  .856714E-35  .208696E-35  .868433E-36  .470858E-36  .296940E-36  .205985E-36  .152425E-36  .118128E-36
 900.0  .278022E-30  .198442E-31  .301475E-32  .733926E-33  .244578E-33  .101508E-33  .717742E-35  .185548E-35  .797963E-36  .441531E-36  .282244E-36  .197675E-36  .147316E-36  .114788E-36
 950.0  .146049E-30  .117619E-31  .194759E-32  .505720E-33  .177180E-33  .765296E-34  .608536E-35  .166249E-35  .737305E-36  .415842E-36  .269258E-36  .190311E-36  .142795E-36  .111850E-36
1000.0  .802761E-31  .723291E-32  .129749E-32  .357723E-33  .131290E-33  .588452E-34  .521379E-35  .149769E-35  .682814E-36  .391709E-36  .256521E-36  .182767E-36  .137951E-36  .108549E-36
