# Supplementary material for: Photodestruction of Diatomic Molecular Ions: Laboratory and Astrophysical Application
Source: Molecules. 2020 Dec 31;26(1):151. doi: 10.3390/molecules26010151 (PMC7795095; doi:10.3390/molecules26010151)
Supplement: Supplementary file 1 [file molecules-26-00151-s001.zip › Kbf_Na2+.DAT]

           500          600          700          800          900         1000         1500         2000         2500         3000         3500         4000         4500         5000

 400.0 .186019E-31  .129243E-32  .203549E-33  .525255E-34  .186553E-34  .823865E-35  .737302E-36  .217731E-36  .101270E-36  .588927E-37  .389375E-37  .279355E-37  .211957E-37  .167456E-37
 450.0 .100466E-28  .298462E-30  .242837E-31  .370405E-32  .858549E-33  .266654E-33  .797732E-35  .136577E-35  .465659E-36  .222942E-36  .129334E-36  .845616E-37  .598916E-37  .448831E-37
 500.0 .522308E-28  .121750E-29  .830404E-31  .110809E-31  .231304E-32  .660431E-33  .153412E-34  .231961E-35  .736327E-36  .336972E-36  .189618E-36  .121320E-36  .845582E-37  .625948E-37
 550.0 .663562E-28  .152299E-29  .102745E-30  .135989E-31  .282088E-32  .801414E-33  .183435E-34  .275391E-35  .870665E-36  .397448E-36  .223273E-36  .142684E-36  .993627E-37  .735059E-37
 600.0 .488957E-28  .120752E-29  .858616E-31  .118232E-31  .252940E-32  .736596E-33  .181578E-34  .282725E-35  .912842E-36  .422283E-36  .239368E-36  .153951E-36  .107718E-36  .799766E-37
 650.0 .286988E-28  .790625E-30  .607961E-31  .887878E-32  .198847E-32  .600687E-33  .165243E-34  .271495E-35  .904103E-36  .426490E-36  .244964E-36  .159036E-36  .112053E-36  .836397E-37
 700.0 .153856E-28  .479198E-30  .402288E-31  .627517E-32  .147930E-32  .465582E-33  .144779E-34  .252531E-35  .870235E-36  .419454E-36  .244445E-36  .160343E-36  .113838E-36  .854687E-37
 750.0 .803914E-29  .283857E-30  .260656E-31  .434889E-32  .108029E-32  .354534E-33  .124921E-34  .231542E-35  .826067E-36  .406943E-36  .240664E-36  .159519E-36  .114133E-36  .861993E-37
 800.0 .422453E-29  .168706E-30  .169160E-31  .301481E-32  .788321E-33  .269550E-33  .107329E-34  .211061E-35  .778731E-36  .391781E-36  .234996E-36  .157332E-36  .113406E-36  .861381E-37
 850.0 .226757E-29  .101926E-30  .111211E-31  .211170E-32  .580062E-33  .206308E-33  .923630E-35  .192190E-35  .732154E-36  .375789E-36  .228452E-36  .154416E-36  .112093E-36  .856027E-37
 900.0 .125244E-29  .629947E-31  .744800E-32  .150200E-32  .432353E-33  .159632E-33  .798643E-35  .175279E-35  .688091E-36  .359849E-36  .221528E-36  .151075E-36  .110393E-36  .847319E-37
 950.0 .713878E-30  .399285E-31  .509270E-32  .108710E-32  .327057E-33  .125092E-33  .694864E-35  .160306E-35  .647171E-36  .344385E-36  .214488E-36  .147483E-36  .108427E-36  .836123E-37
1000.0 .420161E-30  .259710E-31  .355757E-32  .801146E-33  .251259E-33  .993450E-34  .608795E-35  .147156E-35  .609781E-36  .329782E-36  .207630E-36  .143868E-36  .106372E-36  .823853E-37
