# Supplementary material for: Photodestruction of Diatomic Molecular Ions: Laboratory and Astrophysical Application
Source: Molecules. 2020 Dec 31;26(1):151. doi: 10.3390/molecules26010151 (PMC7795095; doi:10.3390/molecules26010151)
Supplement: Supplementary file 1 [file molecules-26-00151-s001.zip › Kbf_NaH+.DAT]

        1000         1500         2000         2500         3000         3500         4000         4500         5000         6000         7000         8000         9000         10000        12000        14000        16000        18000        20000

100.0 0.168002E-45 0.844286E-46 0.527702E-46 0.276679E-46 0.217260E-46 0.176434E-46 0.146965E-46 0.124875E-46 0.107813E-46 0.943105E-47 0.744569E-47 0.607080E-47 0.507248E-47 0.432065E-47 0.327512E-47 0.259240E-47 0.211781E-47 0.177221E-47 0.151135E-47
101.0 0.565662E-45 0.283454E-45 0.176922E-45 0.926382E-46 0.727164E-46 0.590355E-46 0.491645E-46 0.417674E-46 0.360555E-46 0.315364E-46 0.248930E-46 0.202936E-46 0.169547E-46 0.144405E-46 0.109447E-46 0.866246E-47 0.707615E-47 0.592111E-47 0.504935E-47
102.0 0.171027E-44 0.854798E-45 0.532897E-45 0.278713E-45 0.218708E-45 0.177519E-45 0.147811E-45 0.125554E-45 0.108371E-45 0.947794E-46 0.748024E-46 0.609747E-46 0.509380E-46 0.433815E-46 0.328764E-46 0.260189E-46 0.212531E-46 0.177832E-46 0.151645E-46
103.0 0.474240E-44 0.237251E-44 0.147971E-44 0.774225E-45 0.607606E-45 0.493217E-45 0.410702E-45 0.348877E-45 0.301144E-45 0.263383E-45 0.207880E-45 0.169458E-45 0.141569E-45 0.120570E-45 0.913769E-46 0.723190E-46 0.590735E-46 0.494296E-46 0.421512E-46
104.0 0.124329E-43 0.622126E-44 0.388053E-44 0.203060E-44 0.159364E-44 0.129365E-44 0.107724E-44 0.915086E-45 0.789893E-45 0.690853E-45 0.545275E-45 0.444499E-45 0.371346E-45 0.316268E-45 0.239692E-45 0.189702E-45 0.154958E-45 0.129662E-45 0.110569E-45
105.0 0.305435E-43 0.152670E-43 0.951783E-44 0.497793E-44 0.390618E-44 0.317052E-44 0.263992E-44 0.224240E-44 0.193551E-44 0.169275E-44 0.133596E-44 0.108899E-44 0.909736E-45 0.774777E-45 0.587158E-45 0.464685E-45 0.379568E-45 0.317597E-45 0.270828E-45
106.0 0.704984E-43 0.352181E-43 0.219500E-43 0.114771E-43 0.900548E-44 0.730908E-44 0.608561E-44 0.516907E-44 0.446153E-44 0.390187E-44 0.307934E-44 0.251003E-44 0.209682E-44 0.178573E-44 0.135326E-44 0.107097E-44 0.874793E-45 0.731961E-45 0.624168E-45
107.0 0.156022E-42 0.778931E-43 0.485328E-43 0.253691E-43 0.199041E-43 0.161537E-43 0.134490E-43 0.114231E-43 0.985918E-44 0.862219E-44 0.680431E-44 0.554616E-44 0.463302E-44 0.394557E-44 0.298996E-44 0.236621E-44 0.193274E-44 0.161715E-44 0.137899E-44
108.0 0.327705E-42 0.163520E-42 0.101859E-42 0.532305E-43 0.417606E-43 0.338901E-43 0.282147E-43 0.239637E-43 0.206824E-43 0.180870E-43 0.142731E-43 0.116337E-43 0.971806E-44 0.827597E-44 0.627140E-44 0.496300E-44 0.405376E-44 0.339181E-44 0.289227E-44
109.0 0.657184E-42 0.327705E-42 0.204065E-42 0.106608E-42 0.836294E-43 0.678634E-43 0.564958E-43 0.479817E-43 0.414102E-43 0.362129E-43 0.285756E-43 0.232905E-43 0.194550E-43 0.165676E-43 0.125543E-43 0.993490E-44 0.811466E-44 0.678951E-44 0.578949E-44
110.0 0.126016E-41 0.627870E-42 0.390828E-42 0.204101E-42 0.160091E-42 0.129900E-42 0.108134E-42 0.918333E-43 0.792528E-43 0.693036E-43 0.546847E-43 0.445689E-43 0.372281E-43 0.317023E-43 0.240219E-43 0.190093E-43 0.155262E-43 0.129905E-43 0.110770E-43
111.0 0.231899E-41 0.115458E-41 0.718429E-42 0.375053E-42 0.294151E-42 0.238661E-42 0.198660E-42 0.168706E-42 0.145589E-42 0.127308E-42 0.100449E-42 0.818647E-43 0.683791E-43 0.582283E-43 0.441200E-43 0.349129E-43 0.285152E-43 0.238579E-43 0.203434E-43
112.0 0.411325E-41 0.204634E-41 0.127285E-41 0.664244E-42 0.520909E-42 0.422610E-42 0.351757E-42 0.298704E-42 0.257765E-42 0.225391E-42 0.177830E-42 0.144924E-42 0.121047E-42 0.103075E-42 0.780982E-43 0.617988E-43 0.504734E-43 0.422291E-43 0.360080E-43
113.0 0.704249E-41 0.350064E-41 0.217654E-41 0.113538E-41 0.890278E-42 0.722215E-42 0.601092E-42 0.510407E-42 0.440433E-42 0.385105E-42 0.303824E-42 0.247593E-42 0.206794E-42 0.176087E-42 0.133413E-42 0.105566E-42 0.862181E-43 0.721341E-43 0.615066E-43
114.0 0.116614E-40 0.579130E-41 0.359919E-41 0.187668E-41 0.147137E-41 0.119350E-41 0.993272E-42 0.843373E-42 0.727719E-42 0.636276E-42 0.501953E-42 0.409034E-42 0.341621E-42 0.290886E-42 0.220381E-42 0.174377E-42 0.142414E-42 0.119148E-42 0.101593E-42
115.0 0.187079E-40 0.928159E-41 0.576557E-41 0.300487E-41 0.235559E-41 0.191055E-41 0.158990E-41 0.134988E-41 0.116471E-41 0.101831E-41 0.803286E-42 0.654555E-42 0.546657E-42 0.465456E-42 0.352624E-42 0.279005E-42 0.227859E-42 0.190631E-42 0.162540E-42
116.0 0.291254E-40 0.144349E-40 0.896214E-41 0.466851E-41 0.365924E-41 0.296759E-41 0.246933E-41 0.209641E-41 0.180874E-41 0.158132E-41 0.124733E-41 0.101633E-41 0.848760E-42 0.722662E-42 0.547453E-42 0.433144E-42 0.353733E-42 0.295933E-42 0.252322E-42
117.0 0.440450E-40 0.218052E-40 0.135309E-40 0.704470E-41 0.552092E-41 0.447689E-41 0.372490E-41 0.316215E-41 0.272808E-41 0.238496E-41 0.188109E-41 0.153264E-41 0.127989E-41 0.108970E-41 0.825464E-42 0.653082E-42 0.533333E-42 0.446178E-42 0.380419E-42
118.0 0.648053E-40 0.320453E-40 0.198738E-40 0.103413E-40 0.810316E-41 0.657003E-41 0.546596E-41 0.463983E-41 0.400268E-41 0.349908E-41 0.275961E-41 0.224829E-41 0.187744E-41 0.159840E-41 0.121075E-41 0.957868E-42 0.782212E-42 0.654370E-42 0.557918E-42
119.0 0.928764E-40 0.458683E-40 0.284291E-40 0.147841E-40 0.115825E-40 0.938986E-41 0.781115E-41 0.663005E-41 0.571923E-41 0.499940E-41 0.394254E-41 0.321184E-41 0.268192E-41 0.228323E-41 0.172938E-41 0.136812E-41 0.111720E-41 0.934586E-42 0.796816E-42
121.0 0.177165E-39 0.872544E-40 0.540072E-40 0.280483E-40 0.219660E-40 0.178027E-40 0.148064E-40 0.125654E-40 0.108376E-40 0.947248E-41 0.746864E-41 0.608358E-41 0.507931E-41 0.432385E-41 0.327459E-41 0.259031E-41 0.211508E-41 0.176927E-41 0.150839E-41
122.0 0.236279E-39 0.116191E-39 0.718641E-40 0.372947E-40 0.292011E-40 0.236629E-40 0.196778E-40 0.166979E-40 0.144008E-40 0.125860E-40 0.992251E-41 0.808175E-41 0.674723E-41 0.574342E-41 0.434936E-41 0.344032E-41 0.280904E-41 0.234969E-41 0.200318E-41
123.0 0.308209E-39 0.151317E-39 0.935148E-40 0.484924E-40 0.379603E-40 0.307557E-40 0.255729E-40 0.216980E-40 0.187115E-40 0.163523E-40 0.128903E-40 0.104981E-40 0.876405E-41 0.745981E-41 0.564871E-41 0.446785E-41 0.364788E-41 0.305126E-41 0.260123E-41
124.0 0.393530E-39 0.192873E-39 0.119095E-39 0.617054E-40 0.482920E-40 0.391196E-40 0.325228E-40 0.275918E-40 0.237919E-40 0.207906E-40 0.163871E-40 0.133448E-40 0.111397E-40 0.948145E-41 0.717895E-41 0.567786E-41 0.463561E-41 0.387732E-41 0.330536E-41
125.0 0.492214E-39 0.240797E-39 0.148553E-39 0.768991E-40 0.601677E-40 0.487304E-40 0.405070E-40 0.343614E-40 0.296264E-40 0.258870E-40 0.204015E-40 0.166124E-40 0.138664E-40 0.118015E-40 0.893480E-41 0.706614E-41 0.576878E-41 0.482495E-41 0.411308E-41
126.0 0.603521E-39 0.294676E-39 0.181618E-39 0.939258E-40 0.734699E-40 0.594920E-40 0.494447E-40 0.419379E-40 0.361552E-40 0.315890E-40 0.248919E-40 0.202668E-40 0.169154E-40 0.143956E-40 0.108977E-40 0.861797E-41 0.703534E-41 0.588406E-41 0.501578E-41
127.0 0.725899E-39 0.353700E-39 0.217773E-39 0.112510E-39 0.879814E-40 0.712273E-40 0.591882E-40 0.501954E-40 0.432693E-40 0.378013E-40 0.297829E-40 0.242464E-40 0.202352E-40 0.172197E-40 0.130344E-40 0.103069E-40 0.841367E-41 0.703655E-41 0.599800E-41
128.0 0.857135E-39 0.416735E-39 0.256306E-39 0.132275E-39 0.103406E-39 0.836951E-40 0.695363E-40 0.589628E-40 0.508211E-40 0.443944E-40 0.349722E-40 0.284677E-40 0.237561E-40 0.202145E-40 0.152997E-40 0.120973E-40 0.987460E-41 0.825799E-41 0.703891E-41
129.0 0.994276E-39 0.482300E-39 0.296291E-39 0.152735E-39 0.119362E-39 0.965863E-40 0.802315E-40 0.680214E-40 0.586216E-40 0.512033E-40 0.403294E-40 0.328246E-40 0.273893E-40 0.233043E-40 0.176362E-40 0.139436E-40 0.113810E-40 0.951737E-41 0.811207E-41
130.0 0.113334E-38 0.548457E-39 0.336534E-39 0.173276E-39 0.135368E-39 0.109511E-39 0.909496E-40 0.770963E-40 0.664340E-40 0.580208E-40 0.456914E-40 0.371841E-40 0.310240E-40 0.263948E-40 0.199727E-40 0.157896E-40 0.128869E-40 0.107761E-40 0.918462E-41
131.0 0.127004E-38 0.613128E-39 0.375760E-39 0.193238E-39 0.150911E-39 0.122053E-39 0.101346E-39 0.858949E-40 0.740059E-40 0.646267E-40 0.508848E-40 0.414052E-40 0.345423E-40 0.293858E-40 0.222333E-40 0.175752E-40 0.143433E-40 0.119934E-40 0.102217E-40
132.0 0.140124E-38 0.674786E-39 0.413032E-39 0.212140E-39 0.165613E-39 0.133908E-39 0.111166E-39 0.942027E-40 0.811528E-40 0.708597E-40 0.557826E-40 0.453845E-40 0.378580E-40 0.322038E-40 0.243624E-40 0.192565E-40 0.157144E-40 0.131392E-40 0.111977E-40
133.0 0.152311E-38 0.731694E-39 0.447316E-39 0.229467E-39 0.179077E-39 0.144756E-39 0.120147E-39 0.101796E-39 0.876827E-40 0.765529E-40 0.602537E-40 0.490157E-40 0.408828E-40 0.347741E-40 0.263035E-40 0.207890E-40 0.169639E-40 0.141831E-40 0.120870E-40
134.0 0.163201E-38 0.782196E-39 0.477630E-39 0.244727E-39 0.190922E-39 0.154292E-39 0.128036E-39 0.108464E-39 0.934133E-40 0.815473E-40 0.641738E-40 0.521980E-40 0.435328E-40 0.370251E-40 0.280029E-40 0.221302E-40 0.180572E-40 0.150965E-40 0.128648E-40
135.0 0.172679E-38 0.825886E-39 0.503770E-39 0.257844E-39 0.201092E-39 0.162473E-39 0.134801E-39 0.114178E-39 0.983230E-40 0.858248E-40 0.675296E-40 0.549211E-40 0.457997E-40 0.389503E-40 0.294558E-40 0.232766E-40 0.189915E-40 0.158769E-40 0.135293E-40
136.0 0.180661E-38 0.862511E-39 0.525630E-39 0.268785E-39 0.209570E-39 0.169289E-39 0.140435E-39 0.118934E-39 0.102409E-39 0.893837E-40 0.703205E-40 0.571852E-40 0.476841E-40 0.405504E-40 0.306630E-40 0.242289E-40 0.197675E-40 0.165250E-40 0.140812E-40
137.0 0.187101E-38 0.892162E-39 0.543359E-39 0.277674E-39 0.216461E-39 0.174831E-39 0.145017E-39 0.122804E-39 0.105734E-39 0.922803E-40 0.725926E-40 0.590288E-40 0.492187E-40 0.418536E-40 0.316464E-40 0.250048E-40 0.203998E-40 0.170531E-40 0.145309E-40
138.0 0.192281E-38 0.916388E-39 0.557964E-39 0.285060E-39 0.222201E-39 0.179457E-39 0.148847E-39 0.126043E-39 0.108519E-39 0.947087E-40 0.744999E-40 0.605780E-40 0.505093E-40 0.429502E-40 0.324746E-40 0.256587E-40 0.209330E-40 0.174986E-40 0.149103E-40
139.0 0.196481E-38 0.936710E-39 0.570429E-39 0.291475E-39 0.227212E-39 0.183510E-39 0.152212E-39 0.128896E-39 0.110977E-39 0.968552E-40 0.761901E-40 0.619533E-40 0.516567E-40 0.439264E-40 0.332132E-40 0.262426E-40 0.214095E-40 0.178970E-40 0.152499E-40
140.0 0.199949E-38 0.954544E-39 0.581687E-39 0.297431E-39 0.231900E-39 0.187324E-39 0.155394E-39 0.131602E-39 0.113315E-39 0.989022E-40 0.778080E-40 0.632735E-40 0.527605E-40 0.448670E-40 0.339268E-40 0.268077E-40 0.218713E-40 0.182836E-40 0.155797E-40
141.0 0.202986E-38 0.971458E-39 0.592735E-39 0.303459E-39 0.236685E-39 0.191241E-39 0.158676E-39 0.134404E-39 0.115743E-39 0.101033E-39 0.794986E-40 0.646570E-40 0.539197E-40 0.458566E-40 0.346794E-40 0.274048E-40 0.223600E-40 0.186931E-40 0.159293E-40
142.0 0.206199E-38 0.990420E-39 0.605400E-39 0.310503E-39 0.242304E-39 0.195856E-39 0.162554E-39 0.137722E-39 0.118624E-39 0.103564E-39 0.815111E-40 0.663065E-40 0.553035E-40 0.470391E-40 0.355800E-40 0.281201E-40 0.229458E-40 0.191843E-40 0.163488E-40
143.0 0.209169E-38 0.100932E-38 0.618365E-39 0.317873E-39 0.248214E-39 0.200730E-39 0.166661E-39 0.141244E-39 0.121688E-39 0.106261E-39 0.836599E-40 0.680708E-40 0.567856E-40 0.483069E-40 0.365471E-40 0.288890E-40 0.235760E-40 0.197130E-40 0.168006E-40
144.0 0.212757E-38 0.103216E-38 0.634028E-39 0.326774E-39 0.255353E-39 0.206617E-39 0.171622E-39 0.145498E-39 0.125388E-39 0.109517E-39 0.862550E-40 0.702013E-40 0.585752E-40 0.498378E-40 0.377148E-40 0.298174E-40 0.243370E-40 0.203514E-40 0.173462E-40
145.0 0.216638E-38 0.105698E-38 0.651067E-39 0.336465E-39 0.263126E-39 0.213027E-39 0.177025E-39 0.150131E-39 0.129417E-39 0.113063E-39 0.890811E-40 0.725217E-40 0.605244E-40 0.515051E-40 0.389866E-40 0.308286E-40 0.251658E-40 0.210467E-40 0.179403E-40
146.0 0.967921E-39 0.504355E-39 0.320575E-39 0.170786E-39 0.134702E-39 0.109747E-39 0.916470E-40 0.780272E-40 0.674755E-40 0.591046E-40 0.467605E-40 0.381857E-40 0.319449E-40 0.272364E-40 0.206755E-40 0.163823E-40 0.133935E-40 0.112145E-40 0.956835E-41
147.0 0.000000E+00 0.000000E+00 0.000000E+00 0.000000E+00 0.000000E+00 0.000000E+00 0.000000E+00 0.000000E+00 0.000000E+00 0.000000E+00 0.000000E+00 0.000000E+00 0.000000E+00 0.000000E+00 0.000000E+00 0.000000E+00 0.000000E+00 0.000000E+00 0.000000E+00
148.0 0.000000E+00 0.000000E+00 0.000000E+00 0.000000E+00 0.000000E+00 0.000000E+00 0.000000E+00 0.000000E+00 0.000000E+00 0.000000E+00 0.000000E+00 0.000000E+00 0.000000E+00 0.000000E+00 0.000000E+00 0.000000E+00 0.000000E+00 0.000000E+00 0.000000E+00
149.0 0.000000E+00 0.000000E+00 0.000000E+00 0.000000E+00 0.000000E+00 0.000000E+00 0.000000E+00 0.000000E+00 0.000000E+00 0.000000E+00 0.000000E+00 0.000000E+00 0.000000E+00 0.000000E+00 0.000000E+00 0.000000E+00 0.000000E+00 0.000000E+00 0.000000E+00
150.0 0.000000E+00 0.000000E+00 0.000000E+00 0.000000E+00 0.000000E+00 0.000000E+00 0.000000E+00 0.000000E+00 0.000000E+00 0.000000E+00 0.000000E+00 0.000000E+00 0.000000E+00 0.000000E+00 0.000000E+00 0.000000E+00 0.000000E+00 0.000000E+00 0.000000E+00
151.0 0.000000E+00 0.000000E+00 0.000000E+00 0.000000E+00 0.000000E+00 0.000000E+00 0.000000E+00 0.000000E+00 0.000000E+00 0.000000E+00 0.000000E+00 0.000000E+00 0.000000E+00 0.000000E+00 0.000000E+00 0.000000E+00 0.000000E+00 0.000000E+00 0.000000E+00
152.0 0.000000E+00 0.000000E+00 0.000000E+00 0.000000E+00 0.000000E+00 0.000000E+00 0.000000E+00 0.000000E+00 0.000000E+00 0.000000E+00 0.000000E+00 0.000000E+00 0.000000E+00 0.000000E+00 0.000000E+00 0.000000E+00 0.000000E+00 0.000000E+00 0.000000E+00
153.0 0.000000E+00 0.000000E+00 0.000000E+00 0.000000E+00 0.000000E+00 0.000000E+00 0.000000E+00 0.000000E+00 0.000000E+00 0.000000E+00 0.000000E+00 0.000000E+00 0.000000E+00 0.000000E+00 0.000000E+00 0.000000E+00 0.000000E+00 0.000000E+00 0.000000E+00
154.0 0.000000E+00 0.000000E+00 0.000000E+00 0.000000E+00 0.000000E+00 0.000000E+00 0.000000E+00 0.000000E+00 0.000000E+00 0.000000E+00 0.000000E+00 0.000000E+00 0.000000E+00 0.000000E+00 0.000000E+00 0.000000E+00 0.000000E+00 0.000000E+00 0.000000E+00
155.0 0.000000E+00 0.000000E+00 0.000000E+00 0.000000E+00 0.000000E+00 0.000000E+00 0.000000E+00 0.000000E+00 0.000000E+00 0.000000E+00 0.000000E+00 0.000000E+00 0.000000E+00 0.000000E+00 0.000000E+00 0.000000E+00 0.000000E+00 0.000000E+00 0.000000E+00
156.0 0.000000E+00 0.000000E+00 0.000000E+00 0.000000E+00 0.000000E+00 0.000000E+00 0.000000E+00 0.000000E+00 0.000000E+00 0.000000E+00 0.000000E+00 0.000000E+00 0.000000E+00 0.000000E+00 0.000000E+00 0.000000E+00 0.000000E+00 0.000000E+00 0.000000E+00
157.0 0.000000E+00 0.000000E+00 0.000000E+00 0.000000E+00 0.000000E+00 0.000000E+00 0.000000E+00 0.000000E+00 0.000000E+00 0.000000E+00 0.000000E+00 0.000000E+00 0.000000E+00 0.000000E+00 0.000000E+00 0.000000E+00 0.000000E+00 0.000000E+00 0.000000E+00
158.0 0.000000E+00 0.000000E+00 0.000000E+00 0.000000E+00 0.000000E+00 0.000000E+00 0.000000E+00 0.000000E+00 0.000000E+00 0.000000E+00 0.000000E+00 0.000000E+00 0.000000E+00 0.000000E+00 0.000000E+00 0.000000E+00 0.000000E+00 0.000000E+00 0.000000E+00
159.0 0.000000E+00 0.000000E+00 0.000000E+00 0.000000E+00 0.000000E+00 0.000000E+00 0.000000E+00 0.000000E+00 0.000000E+00 0.000000E+00 0.000000E+00 0.000000E+00 0.000000E+00 0.000000E+00 0.000000E+00 0.000000E+00 0.000000E+00 0.000000E+00 0.000000E+00
160.0 0.000000E+00 0.000000E+00 0.000000E+00 0.000000E+00 0.000000E+00 0.000000E+00 0.000000E+00 0.000000E+00 0.000000E+00 0.000000E+00 0.000000E+00 0.000000E+00 0.000000E+00 0.000000E+00 0.000000E+00 0.000000E+00 0.000000E+00 0.000000E+00 0.000000E+00
