# Supplementary material for: Photodestruction of Diatomic Molecular Ions: Laboratory and Astrophysical Application
Source: Molecules. 2020 Dec 31;26(1):151. doi: 10.3390/molecules26010151 (PMC7795095; doi:10.3390/molecules26010151)
Supplement: Supplementary file 1 [file molecules-26-00151-s001.zip › SbfS_Li2+.DAT]

           500          600          700          800          900         1000         1500         2000         2500         3000         3500         4000         4500         5000

 400.0  .165806E-15  .155681E-15  .146491E-15  .138223E-15  .130783E-15  .124062E-15  .981922E-16  .806494E-16  .684473E-16  .599140E-16  .538502E-16  .494338E-16  .461286E-16  .435895E-16
 450.0  .207665E-15  .194918E-15  .183506E-15  .173303E-15  .164144E-15  .155873E-15  .123930E-15  .102106E-15  .868450E-16  .761359E-16  .685087E-16  .629446E-16  .587754E-16  .555697E-16
 500.0  .973262E-16  .106904E-15  .112801E-15  .116137E-15  .117694E-15  .118007E-15  .110559E-15  .988614E-16  .882212E-16  .797595E-16  .732874E-16  .683459E-16  .645249E-16  .615187E-16
 550.0  .342826E-16  .461042E-16  .562636E-16  .646322E-16  .713388E-16  .765961E-16  .881630E-16  .873456E-16  .827961E-16  .778331E-16  .734617E-16  .698448E-16  .668991E-16  .644959E-16
 600.0  .114466E-16  .189673E-16  .268791E-16  .345468E-16  .416158E-16  .479227E-16  .680491E-16  .748083E-16  .753549E-16  .736497E-16  .713828E-16  .691687E-16  .671923E-16  .654823E-16
 650.0  .394276E-17  .798836E-17  .130704E-16  .187120E-16  .245137E-16  .301889E-16  .524143E-16  .636269E-16  .678931E-16  .688390E-16  .684063E-16  .674756E-16  .664195E-16  .653880E-16
 700.0  .144440E-17  .353353E-17  .661457E-17  .104755E-16  .148442E-16  .194656E-16  .407869E-16  .543146E-16  .611502E-16  .641527E-16  .652402E-16  .654210E-16  .651879E-16  .647778E-16
 750.0  .568114E-18  .165494E-17  .350911E-17  .610153E-17  .929746E-17  .129208E-16  .321998E-16  .466683E-16  .551576E-16  .596670E-16  .619465E-16  .630380E-16  .635006E-16  .636290E-16
 800.0  .239842E-18  .820790E-18  .195236E-17  .370009E-17  .602864E-17  .883891E-17  .258489E-16  .405107E-16  .500778E-16  .557270E-16  .589711E-16  .608291E-16  .618931E-16  .624957E-16
 850.0  .108301E-18  .429897E-18  .113671E-17  .233205E-17  .404118E-17  .622411E-17  .210808E-16  .354810E-16  .456850E-16  .521611E-16  .561632E-16  .586528E-16  .602288E-16  .612452E-16
 900.0  .520334E-19  .236805E-18  .690278E-18  .152348E-17  .279418E-17  .450309E-17  .174520E-16  .313413E-16  .418611E-16  .489003E-16  .534649E-16  .564435E-16  .584262E-16  .597772E-16
 950.0  .264450E-19  .136543E-18  .435503E-18  .102822E-17  .198723E-17  .333942E-17  .146534E-16  .279316E-16  .385828E-16  .460263E-16  .510361E-16  .544198E-16  .567493E-16  .583913E-16
1000.0  .141476E-19  .820865E-19  .284526E-18  .714954E-18  .145030E-17  .253317E-17  .124657E-16  .251016E-16  .357618E-16  .434910E-16  .488525E-16  .525716E-16  .551961E-16  .570901E-16
