# Supplementary material for: Photodestruction of Diatomic Molecular Ions: Laboratory and Astrophysical Application
Source: Molecules. 2020 Dec 31;26(1):151. doi: 10.3390/molecules26010151 (PMC7795095; doi:10.3390/molecules26010151)
Supplement: Supplementary file 1 [file molecules-26-00151-s001.zip › SbfS_LiH+.DAT]

        1000         1500         2000         2500         3000         3500         4000         4500         5000         6000         7000         8000         9000         10000        12000        14000        16000        18000        20000
 
 50.0 0.237970E-20 0.260144E-20 0.270796E-20 0.281100E-20 0.283974E-20 0.286109E-20 0.287757E-20 0.289068E-20 0.290134E-20 0.291020E-20 0.292404E-20 0.293436E-20 0.294236E-20 0.294874E-20 0.295827E-20 0.296505E-20 0.297012E-20 0.297406E-20 0.297720E-20
 51.0 0.243738E-20 0.266449E-20 0.277358E-20 0.287910E-20 0.290854E-20 0.293041E-20 0.294728E-20 0.296070E-20 0.297163E-20 0.298069E-20 0.299487E-20 0.300544E-20 0.301364E-20 0.302017E-20 0.302993E-20 0.303687E-20 0.304207E-20 0.304610E-20 0.304932E-20
 52.0 0.249674E-20 0.272937E-20 0.284111E-20 0.294920E-20 0.297935E-20 0.300175E-20 0.301904E-20 0.303278E-20 0.304397E-20 0.305326E-20 0.306778E-20 0.307861E-20 0.308700E-20 0.309369E-20 0.310369E-20 0.311080E-20 0.311613E-20 0.312026E-20 0.312355E-20
 53.0 0.255737E-20 0.279560E-20 0.291003E-20 0.302072E-20 0.305160E-20 0.307453E-20 0.309224E-20 0.310631E-20 0.311777E-20 0.312728E-20 0.314215E-20 0.315324E-20 0.316184E-20 0.316869E-20 0.317892E-20 0.318621E-20 0.319166E-20 0.319589E-20 0.319926E-20
 54.0 0.261969E-20 0.286369E-20 0.298089E-20 0.309425E-20 0.312588E-20 0.314937E-20 0.316750E-20 0.318192E-20 0.319366E-20 0.320339E-20 0.321862E-20 0.322998E-20 0.323878E-20 0.324580E-20 0.325628E-20 0.326374E-20 0.326932E-20 0.327365E-20 0.327711E-20
 55.0 0.268263E-20 0.293247E-20 0.305247E-20 0.316854E-20 0.320093E-20 0.322498E-20 0.324355E-20 0.325831E-20 0.327032E-20 0.328029E-20 0.329589E-20 0.330752E-20 0.331653E-20 0.332371E-20 0.333445E-20 0.334209E-20 0.334780E-20 0.335223E-20 0.335578E-20
 56.0 0.274752E-20 0.300339E-20 0.312629E-20 0.324516E-20 0.327833E-20 0.330296E-20 0.332197E-20 0.333709E-20 0.334939E-20 0.335961E-20 0.337558E-20 0.338749E-20 0.339671E-20 0.340407E-20 0.341507E-20 0.342289E-20 0.342874E-20 0.343328E-20 0.343691E-20
 57.0 0.281396E-20 0.307597E-20 0.320182E-20 0.332354E-20 0.335750E-20 0.338272E-20 0.340219E-20 0.341767E-20 0.343027E-20 0.344072E-20 0.345708E-20 0.346927E-20 0.347872E-20 0.348625E-20 0.349751E-20 0.350552E-20 0.351151E-20 0.351616E-20 0.351988E-20
 58.0 0.288172E-20 0.315000E-20 0.327885E-20 0.340348E-20 0.343825E-20 0.346408E-20 0.348401E-20 0.349986E-20 0.351276E-20 0.352347E-20 0.354021E-20 0.355270E-20 0.356237E-20 0.357008E-20 0.358161E-20 0.358981E-20 0.359594E-20 0.360071E-20 0.360451E-20
 59.0 0.295097E-20 0.322566E-20 0.335759E-20 0.348519E-20 0.352079E-20 0.354723E-20 0.356764E-20 0.358386E-20 0.359707E-20 0.360803E-20 0.362517E-20 0.363796E-20 0.364786E-20 0.365576E-20 0.366756E-20 0.367596E-20 0.368224E-20 0.368711E-20 0.369101E-20
 60.0 0.302181E-20 0.330306E-20 0.343814E-20 0.356879E-20 0.360524E-20 0.363231E-20 0.365321E-20 0.366982E-20 0.368335E-20 0.369457E-20 0.371212E-20 0.372521E-20 0.373535E-20 0.374344E-20 0.375552E-20 0.376412E-20 0.377055E-20 0.377554E-20 0.377952E-20
 61.0 0.309515E-20 0.338321E-20 0.352156E-20 0.365536E-20 0.369270E-20 0.372042E-20 0.374182E-20 0.375884E-20 0.377269E-20 0.378418E-20 0.380215E-20 0.381556E-20 0.382595E-20 0.383423E-20 0.384660E-20 0.385541E-20 0.386199E-20 0.386710E-20 0.387119E-20
 62.0 0.317012E-20 0.346511E-20 0.360678E-20 0.374380E-20 0.378203E-20 0.381042E-20 0.383234E-20 0.384976E-20 0.386394E-20 0.387571E-20 0.389412E-20 0.390785E-20 0.391848E-20 0.392696E-20 0.393963E-20 0.394865E-20 0.395539E-20 0.396063E-20 0.396481E-20
 63.0 0.324638E-20 0.354842E-20 0.369348E-20 0.383377E-20 0.387291E-20 0.390198E-20 0.392442E-20 0.394226E-20 0.395678E-20 0.396883E-20 0.398767E-20 0.400173E-20 0.401262E-20 0.402130E-20 0.403427E-20 0.404350E-20 0.405041E-20 0.405577E-20 0.406005E-20
 64.0 0.605192E-20 0.645374E-20 0.663845E-20 0.681160E-20 0.685890E-20 0.689373E-20 0.692044E-20 0.694156E-20 0.695869E-20 0.697285E-20 0.699490E-20 0.701128E-20 0.702392E-20 0.703397E-20 0.704895E-20 0.705958E-20 0.706750E-20 0.707365E-20 0.707855E-20
 65.0 0.670196E-20 0.717874E-20 0.740076E-20 0.761092E-20 0.766871E-20 0.771140E-20 0.774419E-20 0.777018E-20 0.779128E-20 0.780875E-20 0.783598E-20 0.785624E-20 0.787189E-20 0.788436E-20 0.790294E-20 0.791614E-20 0.792599E-20 0.793363E-20 0.793973E-20
 66.0 0.686746E-20 0.735587E-20 0.758330E-20 0.779858E-20 0.785779E-20 0.790151E-20 0.793511E-20 0.796173E-20 0.798334E-20 0.800123E-20 0.802913E-20 0.804988E-20 0.806592E-20 0.807868E-20 0.809772E-20 0.811124E-20 0.812134E-20 0.812916E-20 0.813541E-20
 67.0 0.703847E-20 0.753897E-20 0.777203E-20 0.799264E-20 0.805331E-20 0.809811E-20 0.813254E-20 0.815982E-20 0.818197E-20 0.820030E-20 0.822889E-20 0.825015E-20 0.826659E-20 0.827967E-20 0.829917E-20 0.831303E-20 0.832337E-20 0.833139E-20 0.833779E-20
 68.0 0.721320E-20 0.772601E-20 0.796480E-20 0.819082E-20 0.825298E-20 0.829888E-20 0.833416E-20 0.836210E-20 0.838479E-20 0.840358E-20 0.843287E-20 0.845465E-20 0.847149E-20 0.848489E-20 0.850487E-20 0.851906E-20 0.852966E-20 0.853788E-20 0.854443E-20
 69.0 0.739541E-20 0.792117E-20 0.816599E-20 0.839771E-20 0.846144E-20 0.850850E-20 0.854466E-20 0.857332E-20 0.859658E-20 0.861584E-20 0.864587E-20 0.866820E-20 0.868546E-20 0.869920E-20 0.871969E-20 0.873424E-20 0.874510E-20 0.875353E-20 0.876025E-20
 70.0 0.758048E-20 0.811934E-20 0.837024E-20 0.860774E-20 0.867305E-20 0.872128E-20 0.875834E-20 0.878771E-20 0.881155E-20 0.883128E-20 0.886206E-20 0.888495E-20 0.890264E-20 0.891671E-20 0.893771E-20 0.895263E-20 0.896376E-20 0.897239E-20 0.897928E-20
 71.0 0.777157E-20 0.832387E-20 0.858104E-20 0.882444E-20 0.889138E-20 0.894081E-20 0.897880E-20 0.900889E-20 0.903333E-20 0.905355E-20 0.908509E-20 0.910855E-20 0.912668E-20 0.914111E-20 0.916263E-20 0.917792E-20 0.918933E-20 0.919818E-20 0.920523E-20
 72.0 0.796981E-20 0.853603E-20 0.879966E-20 0.904918E-20 0.911780E-20 0.916847E-20 0.920741E-20 0.923826E-20 0.926331E-20 0.928404E-20 0.931637E-20 0.934042E-20 0.935900E-20 0.937379E-20 0.939586E-20 0.941152E-20 0.942322E-20 0.943229E-20 0.943953E-20
 73.0 0.817266E-20 0.875312E-20 0.902338E-20 0.927916E-20 0.934950E-20 0.940144E-20 0.944135E-20 0.947298E-20 0.949865E-20 0.951990E-20 0.955304E-20 0.957769E-20 0.959674E-20 0.961190E-20 0.963452E-20 0.965057E-20 0.966257E-20 0.967186E-20 0.967928E-20
 74.0 0.838064E-20 0.897579E-20 0.925288E-20 0.951513E-20 0.958724E-20 0.964050E-20 0.968142E-20 0.971384E-20 0.974016E-20 0.976195E-20 0.979593E-20 0.982120E-20 0.984073E-20 0.985628E-20 0.987946E-20 0.989593E-20 0.990822E-20 0.991775E-20 0.992536E-20
 75.0 0.859502E-20 0.920529E-20 0.948941E-20 0.975832E-20 0.983226E-20 0.988687E-20 0.992883E-20 0.996207E-20 0.998906E-20 0.100114E-19 0.100462E-19 0.100722E-19 0.100922E-19 0.101081E-19 0.101319E-19 0.101488E-19 0.101614E-19 0.101712E-19 0.101790E-19
 76.0 0.784159E-20 0.834164E-20 0.856958E-20 0.878188E-20 0.883960E-20 0.888202E-20 0.891451E-20 0.894018E-20 0.896096E-20 0.897813E-20 0.900485E-20 0.902467E-20 0.903995E-20 0.905210E-20 0.907019E-20 0.908301E-20 0.909257E-20 0.909997E-20 0.910587E-20
 77.0 0.407184E-20 0.425613E-20 0.433414E-20 0.440257E-20 0.442036E-20 0.443319E-20 0.444288E-20 0.445043E-20 0.445649E-20 0.446145E-20 0.446909E-20 0.447469E-20 0.447898E-20 0.448236E-20 0.448735E-20 0.449086E-20 0.449346E-20 0.449547E-20 0.449706E-20
 78.0 0.494565E-26 0.511226E-26 0.519434E-26 0.527496E-26 0.529767E-26 0.531459E-26 0.532769E-26 0.533813E-26 0.534664E-26 0.535371E-26 0.536478E-26 0.537306E-26 0.537948E-26 0.538460E-26 0.539226E-26 0.539773E-26 0.540181E-26 0.540499E-26 0.540752E-26
 79.0 0.304205E-26 0.290592E-26 0.284871E-26 0.279852E-26 0.278544E-26 0.277599E-26 0.276885E-26 0.276327E-26 0.275879E-26 0.275512E-26 0.274945E-26 0.274529E-26 0.274210E-26 0.273959E-26 0.273586E-26 0.273324E-26 0.273130E-26 0.272980E-26 0.272861E-26
 80.0 0.282298E-26 0.276514E-26 0.273229E-26 0.269723E-26 0.268685E-26 0.267897E-26 0.267278E-26 0.266780E-26 0.266370E-26 0.266027E-26 0.265485E-26 0.265076E-26 0.264757E-26 0.264501E-26 0.264116E-26 0.263840E-26 0.263633E-26 0.263471E-26 0.263342E-26
 81.0 0.366737E-26 0.366843E-26 0.367201E-26 0.367721E-26 0.367895E-26 0.368032E-26 0.368143E-26 0.368233E-26 0.368309E-26 0.368373E-26 0.368475E-26 0.368553E-26 0.368615E-26 0.368664E-26 0.368739E-26 0.368794E-26 0.368835E-26 0.368867E-26 0.368892E-26
 82.0 0.569176E-26 0.527175E-26 0.508963E-26 0.492555E-26 0.488189E-26 0.485006E-26 0.482585E-26 0.480682E-26 0.479147E-26 0.477883E-26 0.475924E-26 0.474477E-26 0.473365E-26 0.472483E-26 0.471174E-26 0.470249E-26 0.469560E-26 0.469028E-26 0.468604E-26
 83.0 0.439501E-26 0.456588E-26 0.465522E-26 0.474641E-26 0.477272E-26 0.479252E-26 0.480796E-26 0.482032E-26 0.483045E-26 0.483890E-26 0.485218E-26 0.486216E-26 0.486992E-26 0.487613E-26 0.488546E-26 0.489212E-26 0.489712E-26 0.490101E-26 0.490412E-26
 84.0 0.252963E-26 0.252219E-26 0.251868E-26 0.251534E-26 0.251442E-26 0.251374E-26 0.251321E-26 0.251280E-26 0.251246E-26 0.251218E-26 0.251175E-26 0.251142E-26 0.251117E-26 0.251098E-26 0.251068E-26 0.251047E-26 0.251031E-26 0.251019E-26 0.251009E-26
 85.0 0.350686E-26 0.358954E-26 0.362640E-26 0.366007E-26 0.366909E-26 0.367568E-26 0.368071E-26 0.368466E-26 0.368785E-26 0.369048E-26 0.369456E-26 0.369757E-26 0.369989E-26 0.370173E-26 0.370446E-26 0.370639E-26 0.370782E-26 0.370894E-26 0.370982E-26
 86.0 0.283951E-26 0.280024E-26 0.278693E-26 0.277749E-26 0.277547E-26 0.277414E-26 0.277321E-26 0.277254E-26 0.277203E-26 0.277164E-26 0.277108E-26 0.277070E-26 0.277044E-26 0.277024E-26 0.276997E-26 0.276979E-26 0.276967E-26 0.276959E-26 0.276952E-26
 87.0 0.513530E-26 0.499133E-26 0.493023E-26 0.487595E-26 0.486163E-26 0.485123E-26 0.484334E-26 0.483715E-26 0.483217E-26 0.482807E-26 0.482173E-26 0.481705E-26 0.481346E-26 0.481061E-26 0.480640E-26 0.480342E-26 0.480120E-26 0.479949E-26 0.479813E-26
 88.0 0.521091E-26 0.544465E-26 0.556602E-26 0.568960E-26 0.572523E-26 0.575204E-26 0.577293E-26 0.578966E-26 0.580337E-26 0.581481E-26 0.583279E-26 0.584629E-26 0.585680E-26 0.586521E-26 0.587784E-26 0.588686E-26 0.589363E-26 0.589890E-26 0.590311E-26
 89.0 0.881398E-26 0.904246E-26 0.914938E-26 0.925047E-26 0.927819E-26 0.929863E-26 0.931431E-26 0.932672E-26 0.933679E-26 0.934511E-26 0.935808E-26 0.936771E-26 0.937514E-26 0.938105E-26 0.938986E-26 0.939611E-26 0.940077E-26 0.940438E-26 0.940726E-26
 90.0 0.689724E-26 0.726959E-26 0.745369E-26 0.763482E-26 0.768587E-26 0.772394E-26 0.775340E-26 0.777688E-26 0.779602E-26 0.781193E-26 0.783685E-26 0.785547E-26 0.786991E-26 0.788144E-26 0.789869E-26 0.791098E-26 0.792017E-26 0.792732E-26 0.793302E-26
 91.0 0.233701E-25 0.228996E-25 0.226833E-25 0.224789E-25 0.224226E-25 0.223810E-25 0.223489E-25 0.223235E-25 0.223029E-25 0.222857E-25 0.222590E-25 0.222391E-25 0.222237E-25 0.222115E-25 0.221932E-25 0.221802E-25 0.221705E-25 0.221629E-25 0.221569E-25
 92.0 0.860854E-25 0.871280E-25 0.875526E-25 0.879153E-25 0.880079E-25 0.880742E-25 0.881239E-25 0.881626E-25 0.881934E-25 0.882186E-25 0.882573E-25 0.882855E-25 0.883071E-25 0.883240E-25 0.883490E-25 0.883665E-25 0.883794E-25 0.883894E-25 0.883973E-25
 93.0 0.411808E-24 0.414783E-24 0.415893E-24 0.416750E-24 0.416949E-24 0.417085E-24 0.417183E-24 0.417256E-24 0.417312E-24 0.417357E-24 0.417424E-24 0.417471E-24 0.417505E-24 0.417531E-24 0.417569E-24 0.417594E-24 0.417612E-24 0.417626E-24 0.417636E-24
 94.0 0.176891E-23 0.179128E-23 0.180067E-23 0.180884E-23 0.181095E-23 0.181247E-23 0.181361E-23 0.181450E-23 0.181521E-23 0.181579E-23 0.181669E-23 0.181734E-23 0.181784E-23 0.181824E-23 0.181882E-23 0.181923E-23 0.181953E-23 0.181976E-23 0.181994E-23
 95.0 0.733721E-23 0.744565E-23 0.749121E-23 0.753098E-23 0.754128E-23 0.754871E-23 0.755431E-23 0.755867E-23 0.756217E-23 0.756503E-23 0.756944E-23 0.757267E-23 0.757513E-23 0.757708E-23 0.757995E-23 0.758197E-23 0.758347E-23 0.758462E-23 0.758554E-23
 96.0 0.269661E-22 0.272053E-22 0.272975E-22 0.273716E-22 0.273895E-22 0.274020E-22 0.274111E-22 0.274181E-22 0.274235E-22 0.274279E-22 0.274345E-22 0.274393E-22 0.274428E-22 0.274456E-22 0.274495E-22 0.274523E-22 0.274543E-22 0.274558E-22 0.274570E-22
 97.0 0.863221E-22 0.869963E-22 0.872518E-22 0.874530E-22 0.875007E-22 0.875336E-22 0.875575E-22 0.875755E-22 0.875896E-22 0.876009E-22 0.876178E-22 0.876297E-22 0.876386E-22 0.876455E-22 0.876553E-22 0.876621E-22 0.876669E-22 0.876706E-22 0.876735E-22
 98.0 0.248396E-21 0.250220E-21 0.250897E-21 0.251417E-21 0.251537E-21 0.251620E-21 0.251679E-21 0.251723E-21 0.251757E-21 0.251785E-21 0.251825E-21 0.251853E-21 0.251874E-21 0.251890E-21 0.251913E-21 0.251928E-21 0.251939E-21 0.251947E-21 0.251954E-21
 99.0 0.656344E-21 0.660221E-21 0.661554E-21 0.662490E-21 0.662685E-21 0.662811E-21 0.662897E-21 0.662958E-21 0.663002E-21 0.663036E-21 0.663084E-21 0.663114E-21 0.663134E-21 0.663149E-21 0.663168E-21 0.663179E-21 0.663187E-21 0.663191E-21 0.663195E-21
100.0 0.160488E-20 0.161275E-20 0.161525E-20 0.161682E-20 0.161710E-20 0.161727E-20 0.161736E-20 0.161742E-20 0.161746E-20 0.161748E-20 0.161750E-20 0.161751E-20 0.161750E-20 0.161750E-20 0.161748E-20 0.161746E-20 0.161744E-20 0.161743E-20 0.161742E-20
101.0 0.366433E-20 0.367744E-20 0.368085E-20 0.368219E-20 0.368220E-20 0.368210E-20 0.368197E-20 0.368182E-20 0.368167E-20 0.368153E-20 0.368128E-20 0.368106E-20 0.368088E-20 0.368072E-20 0.368048E-20 0.368029E-20 0.368014E-20 0.368002E-20 0.367992E-20
102.0 0.788396E-20 0.790032E-20 0.790207E-20 0.789964E-20 0.789820E-20 0.789690E-20 0.789577E-20 0.789479E-20 0.789393E-20 0.789318E-20 0.789194E-20 0.789096E-20 0.789016E-20 0.788951E-20 0.788850E-20 0.788775E-20 0.788718E-20 0.788672E-20 0.788636E-20
103.0 0.160393E-19 0.160485E-19 0.160407E-19 0.160248E-19 0.160189E-19 0.160140E-19 0.160100E-19 0.160066E-19 0.160038E-19 0.160013E-19 0.159974E-19 0.159943E-19 0.159918E-19 0.159898E-19 0.159868E-19 0.159846E-19 0.159829E-19 0.159816E-19 0.159805E-19
104.0 0.309531E-19 0.309222E-19 0.308841E-19 0.308314E-19 0.308137E-19 0.307998E-19 0.307885E-19 0.307792E-19 0.307714E-19 0.307648E-19 0.307542E-19 0.307461E-19 0.307397E-19 0.307345E-19 0.307265E-19 0.307208E-19 0.307165E-19 0.307131E-19 0.307103E-19
105.0 0.568925E-19 0.567364E-19 0.566195E-19 0.564778E-19 0.564330E-19 0.563981E-19 0.563703E-19 0.563476E-19 0.563287E-19 0.563127E-19 0.562873E-19 0.562680E-19 0.562528E-19 0.562405E-19 0.562219E-19 0.562085E-19 0.561983E-19 0.561904E-19 0.561841E-19
106.0 0.999982E-19 0.995429E-19 0.992522E-19 0.989221E-19 0.988208E-19 0.987429E-19 0.986812E-19 0.986311E-19 0.985896E-19 0.985548E-19 0.984994E-19 0.984575E-19 0.984245E-19 0.983980E-19 0.983580E-19 0.983292E-19 0.983075E-19 0.982906E-19 0.982770E-19
107.0 0.168539E-18 0.167458E-18 0.166821E-18 0.166123E-18 0.165914E-18 0.165753E-18 0.165627E-18 0.165525E-18 0.165441E-18 0.165370E-18 0.165258E-18 0.165174E-18 0.165107E-18 0.165054E-18 0.164974E-18 0.164916E-18 0.164873E-18 0.164839E-18 0.164812E-18
108.0 0.273285E-18 0.270994E-18 0.269706E-18 0.268333E-18 0.267925E-18 0.267616E-18 0.267373E-18 0.267177E-18 0.267016E-18 0.266881E-18 0.266667E-18 0.266506E-18 0.266381E-18 0.266280E-18 0.266128E-18 0.266019E-18 0.265937E-18 0.265873E-18 0.265822E-18
109.0 0.427559E-18 0.423077E-18 0.420642E-18 0.418091E-18 0.417343E-18 0.416777E-18 0.416334E-18 0.415977E-18 0.415684E-18 0.415439E-18 0.415052E-18 0.414761E-18 0.414534E-18 0.414352E-18 0.414078E-18 0.413881E-18 0.413734E-18 0.413619E-18 0.413527E-18
110.0 0.646868E-18 0.638663E-18 0.634312E-18 0.629819E-18 0.628511E-18 0.627525E-18 0.626754E-18 0.626135E-18 0.625627E-18 0.625203E-18 0.624534E-18 0.624032E-18 0.623640E-18 0.623326E-18 0.622855E-18 0.622518E-18 0.622264E-18 0.622067E-18 0.621909E-18
111.0 0.948633E-18 0.934387E-18 0.926968E-18 0.919391E-18 0.917201E-18 0.915552E-18 0.914266E-18 0.913235E-18 0.912391E-18 0.911686E-18 0.910576E-18 0.909743E-18 0.909094E-18 0.908574E-18 0.907794E-18 0.907236E-18 0.906818E-18 0.906492E-18 0.906232E-18
112.0 0.135102E-17 0.132739E-17 0.131527E-17 0.130299E-17 0.129947E-17 0.129682E-17 0.129475E-17 0.129310E-17 0.129175E-17 0.129062E-17 0.128884E-17 0.128751E-17 0.128648E-17 0.128565E-17 0.128440E-17 0.128352E-17 0.128285E-17 0.128233E-17 0.128192E-17
113.0 0.187140E-17 0.183385E-17 0.181481E-17 0.179567E-17 0.179019E-17 0.178608E-17 0.178289E-17 0.178033E-17 0.177824E-17 0.177650E-17 0.177377E-17 0.177172E-17 0.177012E-17 0.176884E-17 0.176693E-17 0.176556E-17 0.176454E-17 0.176374E-17 0.176311E-17
114.0 0.252641E-17 0.246895E-17 0.244008E-17 0.241125E-17 0.240303E-17 0.239687E-17 0.239209E-17 0.238827E-17 0.238515E-17 0.238255E-17 0.237846E-17 0.237540E-17 0.237302E-17 0.237112E-17 0.236827E-17 0.236624E-17 0.236471E-17 0.236353E-17 0.236258E-17
115.0 0.332974E-17 0.324459E-17 0.320215E-17 0.316000E-17 0.314803E-17 0.313907E-17 0.313212E-17 0.312657E-17 0.312203E-17 0.311826E-17 0.311234E-17 0.310790E-17 0.310446E-17 0.310170E-17 0.309758E-17 0.309463E-17 0.309243E-17 0.309071E-17 0.308934E-17
116.0 0.428935E-17 0.416691E-17 0.410632E-17 0.404642E-17 0.402946E-17 0.401679E-17 0.400696E-17 0.399911E-17 0.399271E-17 0.398738E-17 0.397902E-17 0.397277E-17 0.396791E-17 0.396403E-17 0.395822E-17 0.395408E-17 0.395097E-17 0.394856E-17 0.394663E-17
117.0 0.540690E-17 0.523588E-17 0.515178E-17 0.506898E-17 0.504559E-17 0.502813E-17 0.501461E-17 0.500382E-17 0.499501E-17 0.498769E-17 0.497621E-17 0.496762E-17 0.496096E-17 0.495564E-17 0.494767E-17 0.494199E-17 0.493773E-17 0.493443E-17 0.493178E-17
118.0 0.667919E-17 0.644660E-17 0.633286E-17 0.622126E-17 0.618981E-17 0.616636E-17 0.614820E-17 0.613373E-17 0.612192E-17 0.611210E-17 0.609672E-17 0.608522E-17 0.607629E-17 0.606917E-17 0.605850E-17 0.605090E-17 0.604521E-17 0.604079E-17 0.603726E-17
119.0 0.809576E-17 0.778693E-17 0.763663E-17 0.748966E-17 0.744833E-17 0.741754E-17 0.739371E-17 0.737472E-17 0.735923E-17 0.734637E-17 0.732621E-17 0.731115E-17 0.729947E-17 0.729014E-17 0.727619E-17 0.726625E-17 0.725880E-17 0.725302E-17 0.724840E-17
120.0 0.963609E-17 0.923534E-17 0.904118E-17 0.885190E-17 0.879877E-17 0.875922E-17 0.872863E-17 0.870426E-17 0.868440E-17 0.866791E-17 0.864208E-17 0.862278E-17 0.860782E-17 0.859587E-17 0.857801E-17 0.856528E-17 0.855576E-17 0.854836E-17 0.854245E-17
121.0 0.112747E-16 0.107662E-16 0.105209E-16 0.102824E-16 0.102156E-16 0.101659E-16 0.101275E-16 0.100969E-16 0.100719E-16 0.100512E-16 0.100188E-16 0.999463E-17 0.997587E-17 0.996090E-17 0.993852E-17 0.992257E-17 0.991064E-17 0.990138E-17 0.989398E-17
122.0 0.129825E-16 0.123510E-16 0.120475E-16 0.117530E-16 0.116707E-16 0.116094E-16 0.115621E-16 0.115245E-16 0.114938E-16 0.114684E-16 0.114285E-16 0.113988E-16 0.113757E-16 0.113574E-16 0.113299E-16 0.113103E-16 0.112956E-16 0.112843E-16 0.112752E-16
123.0 0.147258E-16 0.139567E-16 0.135881E-16 0.132316E-16 0.131320E-16 0.130580E-16 0.130008E-16 0.129554E-16 0.129184E-16 0.128876E-16 0.128396E-16 0.128037E-16 0.127759E-16 0.127537E-16 0.127206E-16 0.126970E-16 0.126793E-16 0.126656E-16 0.126547E-16
124.0 0.164682E-16 0.155489E-16 0.151098E-16 0.146859E-16 0.145677E-16 0.144799E-16 0.144121E-16 0.143582E-16 0.143143E-16 0.142779E-16 0.142210E-16 0.141785E-16 0.141456E-16 0.141193E-16 0.140801E-16 0.140522E-16 0.140313E-16 0.140151E-16 0.140022E-16
125.0 0.181755E-16 0.170970E-16 0.165835E-16 0.160887E-16 0.159509E-16 0.158486E-16 0.157697E-16 0.157070E-16 0.156559E-16 0.156135E-16 0.155473E-16 0.154979E-16 0.154596E-16 0.154291E-16 0.153835E-16 0.153511E-16 0.153268E-16 0.153080E-16 0.152929E-16
126.0 0.198159E-16 0.185736E-16 0.179837E-16 0.174163E-16 0.172585E-16 0.171414E-16 0.170511E-16 0.169793E-16 0.169209E-16 0.168725E-16 0.167968E-16 0.167403E-16 0.166966E-16 0.166617E-16 0.166096E-16 0.165725E-16 0.165448E-16 0.165233E-16 0.165062E-16
127.0 0.213609E-16 0.199545E-16 0.192882E-16 0.186485E-16 0.184708E-16 0.183390E-16 0.182373E-16 0.181566E-16 0.180909E-16 0.180364E-16 0.179513E-16 0.178878E-16 0.178387E-16 0.177995E-16 0.177410E-16 0.176994E-16 0.176682E-16 0.176441E-16 0.176248E-16
128.0 0.227929E-16 0.212271E-16 0.204869E-16 0.197774E-16 0.195804E-16 0.194345E-16 0.193219E-16 0.192326E-16 0.191599E-16 0.190996E-16 0.190054E-16 0.189352E-16 0.188809E-16 0.188375E-16 0.187728E-16 0.187268E-16 0.186924E-16 0.186657E-16 0.186444E-16
129.0 0.241007E-16 0.223856E-16 0.215766E-16 0.208022E-16 0.205874E-16 0.204283E-16 0.203057E-16 0.202083E-16 0.201292E-16 0.200635E-16 0.199609E-16 0.198845E-16 0.198254E-16 0.197782E-16 0.197078E-16 0.196577E-16 0.196203E-16 0.195913E-16 0.195681E-16
130.0 0.252773E-16 0.234292E-16 0.225589E-16 0.217269E-16 0.214964E-16 0.213256E-16 0.211941E-16 0.210896E-16 0.210047E-16 0.209343E-16 0.208243E-16 0.207424E-16 0.206790E-16 0.206285E-16 0.205530E-16 0.204994E-16 0.204593E-16 0.204282E-16 0.204033E-16
131.0 0.263215E-16 0.243617E-16 0.234402E-16 0.225601E-16 0.223164E-16 0.221359E-16 0.219969E-16 0.218866E-16 0.217969E-16 0.217226E-16 0.216064E-16 0.215199E-16 0.214530E-16 0.213996E-16 0.213200E-16 0.212633E-16 0.212210E-16 0.211882E-16 0.211620E-16
132.0 0.272424E-16 0.251968E-16 0.242359E-16 0.233190E-16 0.230652E-16 0.228773E-16 0.227326E-16 0.226178E-16 0.225244E-16 0.224470E-16 0.223262E-16 0.222361E-16 0.221665E-16 0.221110E-16 0.220281E-16 0.219692E-16 0.219252E-16 0.218910E-16 0.218638E-16
133.0 0.280514E-16 0.259492E-16 0.249623E-16 0.240208E-16 0.237603E-16 0.235675E-16 0.234190E-16 0.233012E-16 0.232054E-16 0.231260E-16 0.230020E-16 0.229096E-16 0.228382E-16 0.227812E-16 0.226962E-16 0.226358E-16 0.225907E-16 0.225556E-16 0.225277E-16
134.0 0.287624E-16 0.266352E-16 0.256364E-16 0.246837E-16 0.244202E-16 0.242251E-16 0.240748E-16 0.239556E-16 0.238586E-16 0.237783E-16 0.236528E-16 0.235594E-16 0.234871E-16 0.234295E-16 0.233434E-16 0.232823E-16 0.232366E-16 0.232012E-16 0.231729E-16
135.0 0.293876E-16 0.272678E-16 0.262717E-16 0.253212E-16 0.250581E-16 0.248633E-16 0.247133E-16 0.245943E-16 0.244975E-16 0.244173E-16 0.242920E-16 0.241987E-16 0.241264E-16 0.240689E-16 0.239830E-16 0.239219E-16 0.238763E-16 0.238409E-16 0.238126E-16
136.0 0.299376E-16 0.278573E-16 0.268783E-16 0.259428E-16 0.256838E-16 0.254919E-16 0.253441E-16 0.252268E-16 0.251314E-16 0.250523E-16 0.249288E-16 0.248368E-16 0.247656E-16 0.247088E-16 0.246241E-16 0.245639E-16 0.245188E-16 0.244839E-16 0.244560E-16
137.0 0.304205E-16 0.284100E-16 0.274611E-16 0.265528E-16 0.263009E-16 0.261142E-16 0.259704E-16 0.258562E-16 0.257633E-16 0.256863E-16 0.255660E-16 0.254764E-16 0.254070E-16 0.253517E-16 0.252691E-16 0.252104E-16 0.251665E-16 0.251324E-16 0.251052E-16
138.0 0.308463E-16 0.289314E-16 0.280239E-16 0.271527E-16 0.269106E-16 0.267312E-16 0.265928E-16 0.264828E-16 0.263934E-16 0.263192E-16 0.262033E-16 0.261169E-16 0.260500E-16 0.259967E-16 0.259170E-16 0.258604E-16 0.258180E-16 0.257851E-16 0.257589E-16
139.0 0.312084E-16 0.294113E-16 0.285544E-16 0.277286E-16 0.274986E-16 0.273279E-16 0.271961E-16 0.270914E-16 0.270062E-16 0.269354E-16 0.268249E-16 0.267424E-16 0.266785E-16 0.266276E-16 0.265515E-16 0.264973E-16 0.264568E-16 0.264254E-16 0.264003E-16
140.0 0.314822E-16 0.298217E-16 0.290235E-16 0.282499E-16 0.280337E-16 0.278730E-16 0.277488E-16 0.276501E-16 0.275696E-16 0.275029E-16 0.273984E-16 0.273204E-16 0.272600E-16 0.272118E-16 0.271397E-16 0.270884E-16 0.270501E-16 0.270203E-16 0.269965E-16
141.0 0.316822E-16 0.301723E-16 0.294387E-16 0.287227E-16 0.285217E-16 0.283720E-16 0.282563E-16 0.281641E-16 0.280889E-16 0.280265E-16 0.279288E-16 0.278558E-16 0.277992E-16 0.277540E-16 0.276864E-16 0.276383E-16 0.276022E-16 0.275742E-16 0.275519E-16
142.0 0.318065E-16 0.304577E-16 0.297929E-16 0.291382E-16 0.289533E-16 0.288153E-16 0.287084E-16 0.286232E-16 0.285537E-16 0.284958E-16 0.284052E-16 0.283374E-16 0.282849E-16 0.282429E-16 0.281800E-16 0.281352E-16 0.281016E-16 0.280755E-16 0.280547E-16
143.0 0.318074E-16 0.306281E-16 0.300359E-16 0.294460E-16 0.292782E-16 0.291527E-16 0.290552E-16 0.289774E-16 0.289138E-16 0.288609E-16 0.287778E-16 0.287157E-16 0.286673E-16 0.286287E-16 0.285709E-16 0.285296E-16 0.284987E-16 0.284747E-16 0.284555E-16
144.0 0.316927E-16 0.306863E-16 0.301686E-16 0.296455E-16 0.294954E-16 0.293827E-16 0.292950E-16 0.292249E-16 0.291675E-16 0.291196E-16 0.290445E-16 0.289881E-16 0.289442E-16 0.289092E-16 0.288566E-16 0.288190E-16 0.287908E-16 0.287689E-16 0.287514E-16
145.0 0.315183E-16 0.306902E-16 0.302501E-16 0.297970E-16 0.296656E-16 0.295665E-16 0.294892E-16 0.294271E-16 0.293763E-16 0.293339E-16 0.292670E-16 0.292169E-16 0.291778E-16 0.291465E-16 0.290995E-16 0.290658E-16 0.290406E-16 0.290210E-16 0.290053E-16
146.0 0.312291E-16 0.305901E-16 0.302339E-16 0.298575E-16 0.297467E-16 0.296628E-16 0.295970E-16 0.295441E-16 0.295006E-16 0.294642E-16 0.294068E-16 0.293636E-16 0.293298E-16 0.293028E-16 0.292621E-16 0.292330E-16 0.292111E-16 0.291941E-16 0.291804E-16
147.0 0.308960E-16 0.304566E-16 0.301905E-16 0.298976E-16 0.298095E-16 0.297422E-16 0.296892E-16 0.296463E-16 0.296110E-16 0.295813E-16 0.295344E-16 0.294990E-16 0.294713E-16 0.294490E-16 0.294155E-16 0.293914E-16 0.293733E-16 0.293591E-16 0.293478E-16
148.0 0.305182E-16 0.302866E-16 0.301163E-16 0.299138E-16 0.298504E-16 0.298014E-16 0.297625E-16 0.297308E-16 0.297045E-16 0.296823E-16 0.296471E-16 0.296203E-16 0.295993E-16 0.295824E-16 0.295568E-16 0.295383E-16 0.295244E-16 0.295136E-16 0.295049E-16
149.0 0.303307E-16 0.303018E-16 0.302262E-16 0.301137E-16 0.300752E-16 0.300446E-16 0.300197E-16 0.299992E-16 0.299821E-16 0.299674E-16 0.299440E-16 0.299260E-16 0.299118E-16 0.299002E-16 0.298827E-16 0.298700E-16 0.298604E-16 0.298528E-16 0.298468E-16
150.0 0.206192E-16 0.216884E-16 0.221579E-16 0.225832E-16 0.226966E-16 0.227793E-16 0.228422E-16 0.228917E-16 0.229315E-16 0.229644E-16 0.230153E-16 0.230529E-16 0.230818E-16 0.231047E-16 0.231387E-16 0.231627E-16 0.231806E-16 0.231944E-16 0.232054E-16
151.0 0.000000E+00 0.000000E+00 0.000000E+00 0.000000E+00 0.000000E+00 0.000000E+00 0.000000E+00 0.000000E+00 0.000000E+00 0.000000E+00 0.000000E+00 0.000000E+00 0.000000E+00 0.000000E+00 0.000000E+00 0.000000E+00 0.000000E+00 0.000000E+00 0.000000E+00
152.0 0.000000E+00 0.000000E+00 0.000000E+00 0.000000E+00 0.000000E+00 0.000000E+00 0.000000E+00 0.000000E+00 0.000000E+00 0.000000E+00 0.000000E+00 0.000000E+00 0.000000E+00 0.000000E+00 0.000000E+00 0.000000E+00 0.000000E+00 0.000000E+00 0.000000E+00
153.0 0.000000E+00 0.000000E+00 0.000000E+00 0.000000E+00 0.000000E+00 0.000000E+00 0.000000E+00 0.000000E+00 0.000000E+00 0.000000E+00 0.000000E+00 0.000000E+00 0.000000E+00 0.000000E+00 0.000000E+00 0.000000E+00 0.000000E+00 0.000000E+00 0.000000E+00
154.0 0.000000E+00 0.000000E+00 0.000000E+00 0.000000E+00 0.000000E+00 0.000000E+00 0.000000E+00 0.000000E+00 0.000000E+00 0.000000E+00 0.000000E+00 0.000000E+00 0.000000E+00 0.000000E+00 0.000000E+00 0.000000E+00 0.000000E+00 0.000000E+00 0.000000E+00
155.0 0.000000E+00 0.000000E+00 0.000000E+00 0.000000E+00 0.000000E+00 0.000000E+00 0.000000E+00 0.000000E+00 0.000000E+00 0.000000E+00 0.000000E+00 0.000000E+00 0.000000E+00 0.000000E+00 0.000000E+00 0.000000E+00 0.000000E+00 0.000000E+00 0.000000E+00
156.0 0.000000E+00 0.000000E+00 0.000000E+00 0.000000E+00 0.000000E+00 0.000000E+00 0.000000E+00 0.000000E+00 0.000000E+00 0.000000E+00 0.000000E+00 0.000000E+00 0.000000E+00 0.000000E+00 0.000000E+00 0.000000E+00 0.000000E+00 0.000000E+00 0.000000E+00
157.0 0.000000E+00 0.000000E+00 0.000000E+00 0.000000E+00 0.000000E+00 0.000000E+00 0.000000E+00 0.000000E+00 0.000000E+00 0.000000E+00 0.000000E+00 0.000000E+00 0.000000E+00 0.000000E+00 0.000000E+00 0.000000E+00 0.000000E+00 0.000000E+00 0.000000E+00
158.0 0.000000E+00 0.000000E+00 0.000000E+00 0.000000E+00 0.000000E+00 0.000000E+00 0.000000E+00 0.000000E+00 0.000000E+00 0.000000E+00 0.000000E+00 0.000000E+00 0.000000E+00 0.000000E+00 0.000000E+00 0.000000E+00 0.000000E+00 0.000000E+00 0.000000E+00
159.0 0.000000E+00 0.000000E+00 0.000000E+00 0.000000E+00 0.000000E+00 0.000000E+00 0.000000E+00 0.000000E+00 0.000000E+00 0.000000E+00 0.000000E+00 0.000000E+00 0.000000E+00 0.000000E+00 0.000000E+00 0.000000E+00 0.000000E+00 0.000000E+00 0.000000E+00
160.0 0.000000E+00 0.000000E+00 0.000000E+00 0.000000E+00 0.000000E+00 0.000000E+00 0.000000E+00 0.000000E+00 0.000000E+00 0.000000E+00 0.000000E+00 0.000000E+00 0.000000E+00 0.000000E+00 0.000000E+00 0.000000E+00 0.000000E+00 0.000000E+00 0.000000E+00
