# Supplementary material for: Photodestruction of Diatomic Molecular Ions: Laboratory and Astrophysical Application
Source: Molecules. 2020 Dec 31;26(1):151. doi: 10.3390/molecules26010151 (PMC7795095; doi:10.3390/molecules26010151)
Supplement: Supplementary file 1 [file molecules-26-00151-s001.zip › SbfS_LiNa+.DAT]

            500          600          700          800          900         1000         1500         2000         2500         3000         3500         4000         4500         5000
			
 400.0  .269200E-16  .332977E-16  .385930E-16  .428150E-16  .460763E-16  .485188E-16  .528003E-16  .511905E-16  .484097E-16  .458326E-16  .437145E-16  .420197E-16  .406616E-16  .395615E-16
 450.0  .236209E-15  .216579E-15  .200281E-15  .186476E-15  .174577E-15  .164169E-15  .126553E-15  .103452E-15  .887053E-16  .789665E-16  .722636E-16  .674571E-16  .638822E-16  .611388E-16
 500.0  .245435E-15  .230211E-15  .216528E-15  .204267E-15  .193241E-15  .183272E-15  .145037E-15  .120155E-15  .103839E-15  .929055E-16  .853113E-16  .798322E-16  .757391E-16  .725875E-16
 550.0  .131581E-15  .140621E-15  .145303E-15  .147150E-15  .147133E-15  .145881E-15  .131943E-15  .116765E-15  .104856E-15  .961398E-16  .897667E-16  .850122E-16  .813761E-16  .785275E-16
 600.0  .566646E-16  .714237E-16  .830728E-16  .919562E-16  .985439E-16  .103280E-15  .110299E-15  .105891E-15  .996517E-16  .941155E-16  .896547E-16  .861257E-16  .833185E-16  .810564E-16
 650.0  .230841E-16  .345613E-16  .454660E-16  .552030E-16  .635714E-16  .705757E-16  .895291E-16  .934904E-16  .923317E-16  .899026E-16  .874273E-16  .852313E-16  .833601E-16  .817812E-16
 700.0  .951391E-17  .168528E-16  .250018E-16  .332209E-16  .410367E-16  .481864E-16  .722527E-16  .818126E-16  .846027E-16  .847852E-16  .840631E-16  .830849E-16  .820909E-16  .811652E-16
 750.0  .408093E-17  .848108E-17  .141028E-16  .204130E-16  .269499E-16  .333732E-16  .586116E-16  .716094E-16  .773012E-16  .795728E-16  .803269E-16  .804109E-16  .802023E-16  .798732E-16
 800.0  .184023E-17  .444268E-17  .822175E-17  .128943E-16  .181181E-16  .235812E-16  .479922E-16  .628933E-16  .706029E-16  .744585E-16  .763861E-16  .773403E-16  .777886E-16  .779664E-16
 850.0  .874480E-18  .242766E-17  .496376E-17  .838874E-17  .124919E-16  .170300E-16  .397597E-16  .556277E-16  .647837E-16  .699041E-16  .728254E-16  .745458E-16  .755890E-16  .762360E-16
 900.0  .437593E-18  .138326E-17  .310291E-17  .562090E-17  .883368E-17  .125717E-16  .333101E-16  .494577E-16  .595267E-16  .655503E-16  .692213E-16  .715384E-16  .730550E-16  .740810E-16
 950.0  .229875E-18  .819873E-18  .200454E-17  .387315E-17  .639939E-17  .947809E-17  .282419E-16  .443135E-16  .550017E-16  .617364E-16  .660364E-16  .688735E-16  .708134E-16  .721850E-16
1000.0  .126351E-18  .504175E-18  .133543E-17  .273968E-17  .474194E-17  .728791E-17  .241970E-16  .399208E-16  .509368E-16  .581535E-16  .629126E-16  .661433E-16  .684109E-16  .700540E-16
