# Supplementary material for: Photodestruction of Diatomic Molecular Ions: Laboratory and Astrophysical Application
Source: Molecules. 2020 Dec 31;26(1):151. doi: 10.3390/molecules26010151 (PMC7795095; doi:10.3390/molecules26010151)
Supplement: Supplementary file 1 [file molecules-26-00151-s001.zip › SbfS_Na2+.DAT]

            500          600          700          800          900         1000         1500         2000         2500         3000         3500         4000         4500         5000   

 400.0  .884724E-19  .243866E-18  .523916E-18  .947494E-18  .151406E-17  .220714E-17  .657657E-17  .104876E-16  .131635E-16  .148876E-16  .160111E-16  .167671E-16  .172940E-16  .176737E-16
 450.0  .477828E-16  .563163E-16  .625040E-16  .668163E-16  .696795E-16  .714367E-16  .711560E-16  .657862E-16  .605287E-16  .563581E-16  .531823E-16  .507544E-16  .488669E-16  .473706E-16
 500.0  .248414E-15  .229727E-15  .213738E-15  .199885E-15  .187726E-15  .176930E-15  .136841E-15  .111731E-15  .957114E-16  .851839E-16  .779711E-16  .728168E-16  .689929E-16  .660638E-16
 550.0  .315596E-15  .287370E-15  .264455E-15  .245308E-15  .228941E-15  .214699E-15  .163620E-15  .132650E-15  .113173E-15  .100472E-15  .918099E-16  .856396E-16  .810723E-16  .775796E-16
 600.0  .232552E-15  .227845E-15  .221000E-15  .213276E-15  .205285E-15  .197334E-15  .161964E-15  .136183E-15  .118656E-15  .106750E-15  .984281E-16  .924024E-16  .878898E-16  .844089E-16
 650.0  .136494E-15  .149181E-15  .156483E-15  .160162E-15  .161384E-15  .160924E-15  .147393E-15  .130773E-15  .117520E-15  .107813E-15  .100729E-15  .954546E-16  .914268E-16  .882750E-16
 700.0  .731752E-16  .904188E-16  .103545E-15  .113196E-15  .120059E-15  .124730E-15  .129140E-15  .121639E-15  .113117E-15  .106035E-15  .100516E-15  .962387E-16  .928830E-16  .902054E-16
 750.0  .382349E-16  .535604E-16  .670905E-16  .784485E-16  .876755E-16  .949799E-16  .111426E-15  .111529E-15  .107376E-15  .102872E-15  .989611E-16  .957444E-16  .931235E-16  .909765E-16
 800.0  .200922E-16  .318327E-16  .435401E-16  .543834E-16  .639798E-16  .722125E-16  .957347E-16  .101664E-15  .101223E-15  .990392E-16  .966305E-16  .944316E-16  .925304E-16  .909119E-16
 850.0  .107848E-16  .192322E-16  .286247E-16  .380925E-16  .470776E-16  .552699E-16  .823858E-16  .925739E-16  .951691E-16  .949965E-16  .939398E-16  .926813E-16  .914589E-16  .903468E-16
 900.0  .595671E-17  .118863E-16  .191704E-16  .270943E-16  .350896E-16  .427655E-16  .712372E-16  .844282E-16  .894415E-16  .909671E-16  .910923E-16  .906760E-16  .900721E-16  .894277E-16
 950.0  .339527E-17  .753404E-17  .131081E-16  .196099E-16  .265438E-16  .335123E-16  .619804E-16  .772161E-16  .841226E-16  .870577E-16  .881975E-16  .885205E-16  .884682E-16  .882461E-16
1000.0  .199833E-17  .490042E-17  .915684E-17  .144517E-16  .203921E-16  .266146E-16  .543032E-16  .708821E-16  .792624E-16  .833664E-16  .853776E-16  .863503E-16  .867910E-16  .869511E-16
