# Supplementary material for: Photodestruction of Diatomic Molecular Ions: Laboratory and Astrophysical Application
Source: Molecules. 2020 Dec 31;26(1):151. doi: 10.3390/molecules26010151 (PMC7795095; doi:10.3390/molecules26010151)
Supplement: Supplementary file 1 [file molecules-26-00151-s001.zip › SbfS_NaH+.DAT]

        1000         1500         2000         2500         3000         3500         4000         4500         5000         6000         7000         8000         9000         10000        12000        14000        16000        18000        20000

100.0 0.276337E-23 0.277548E-23 0.278065E-23 0.278523E-23 0.278643E-23 0.278729E-23 0.278795E-23 0.278847E-23 0.278888E-23 0.278922E-23 0.278974E-23 0.279012E-23 0.279042E-23 0.279065E-23 0.279100E-23 0.279124E-23 0.279142E-23 0.279156E-23 0.279167E-23
101.0 0.930425E-23 0.931817E-23 0.932267E-23 0.932555E-23 0.932608E-23 0.932639E-23 0.932658E-23 0.932670E-23 0.932678E-23 0.932683E-23 0.932689E-23 0.932691E-23 0.932691E-23 0.932690E-23 0.932688E-23 0.932686E-23 0.932684E-23 0.932682E-23 0.932680E-23
102.0 0.281312E-22 0.281004E-22 0.280803E-22 0.280571E-22 0.280499E-22 0.280443E-22 0.280399E-22 0.280363E-22 0.280333E-22 0.280308E-22 0.280269E-22 0.280238E-22 0.280214E-22 0.280195E-22 0.280166E-22 0.280145E-22 0.280129E-22 0.280117E-22 0.280107E-22
103.0 0.780050E-22 0.779933E-22 0.779712E-22 0.779384E-22 0.779271E-22 0.779181E-22 0.779107E-22 0.779046E-22 0.778995E-22 0.778951E-22 0.778881E-22 0.778827E-22 0.778784E-22 0.778749E-22 0.778696E-22 0.778658E-22 0.778628E-22 0.778605E-22 0.778587E-22
104.0 0.204502E-21 0.204516E-21 0.204479E-21 0.204413E-21 0.204389E-21 0.204369E-21 0.204353E-21 0.204340E-21 0.204328E-21 0.204319E-21 0.204303E-21 0.204291E-21 0.204281E-21 0.204273E-21 0.204261E-21 0.204252E-21 0.204246E-21 0.204240E-21 0.204236E-21
105.0 0.502392E-21 0.501882E-21 0.501528E-21 0.501110E-21 0.500979E-21 0.500877E-21 0.500796E-21 0.500730E-21 0.500675E-21 0.500628E-21 0.500555E-21 0.500498E-21 0.500454E-21 0.500418E-21 0.500364E-21 0.500325E-21 0.500296E-21 0.500273E-21 0.500255E-21
106.0 0.115959E-20 0.115775E-20 0.115662E-20 0.115536E-20 0.115498E-20 0.115468E-20 0.115445E-20 0.115426E-20 0.115410E-20 0.115397E-20 0.115376E-20 0.115360E-20 0.115348E-20 0.115338E-20 0.115323E-20 0.115312E-20 0.115304E-20 0.115297E-20 0.115292E-20
107.0 0.256631E-20 0.256064E-20 0.255737E-20 0.255382E-20 0.255275E-20 0.255194E-20 0.255130E-20 0.255078E-20 0.255036E-20 0.255000E-20 0.254943E-20 0.254900E-20 0.254867E-20 0.254840E-20 0.254799E-20 0.254770E-20 0.254748E-20 0.254730E-20 0.254717E-20
108.0 0.539023E-20 0.537551E-20 0.536729E-20 0.535852E-20 0.535592E-20 0.535393E-20 0.535237E-20 0.535112E-20 0.535008E-20 0.534921E-20 0.534784E-20 0.534680E-20 0.534599E-20 0.534534E-20 0.534436E-20 0.534366E-20 0.534313E-20 0.534272E-20 0.534239E-20
109.0 0.108096E-19 0.107729E-19 0.107529E-19 0.107319E-19 0.107257E-19 0.107210E-19 0.107173E-19 0.107144E-19 0.107119E-19 0.107099E-19 0.107067E-19 0.107042E-19 0.107023E-19 0.107008E-19 0.106985E-19 0.106969E-19 0.106957E-19 0.106947E-19 0.106939E-19
110.0 0.207276E-19 0.206404E-19 0.205941E-19 0.205461E-19 0.205321E-19 0.205214E-19 0.205131E-19 0.205065E-19 0.205010E-19 0.204964E-19 0.204892E-19 0.204838E-19 0.204795E-19 0.204761E-19 0.204710E-19 0.204673E-19 0.204646E-19 0.204624E-19 0.204607E-19
111.0 0.381437E-19 0.379552E-19 0.378566E-19 0.377552E-19 0.377257E-19 0.377035E-19 0.376861E-19 0.376722E-19 0.376608E-19 0.376512E-19 0.376361E-19 0.376248E-19 0.376160E-19 0.376089E-19 0.375983E-19 0.375906E-19 0.375849E-19 0.375805E-19 0.375769E-19
112.0 0.676564E-19 0.672707E-19 0.670710E-19 0.668670E-19 0.668080E-19 0.667636E-19 0.667289E-19 0.667010E-19 0.666782E-19 0.666591E-19 0.666291E-19 0.666066E-19 0.665890E-19 0.665749E-19 0.665538E-19 0.665387E-19 0.665273E-19 0.665185E-19 0.665114E-19
113.0 0.115838E-18 0.115079E-18 0.114690E-18 0.114295E-18 0.114181E-18 0.114095E-18 0.114028E-18 0.113975E-18 0.113931E-18 0.113894E-18 0.113836E-18 0.113793E-18 0.113759E-18 0.113732E-18 0.113692E-18 0.113663E-18 0.113641E-18 0.113624E-18 0.113611E-18
114.0 0.191812E-18 0.190381E-18 0.189654E-18 0.188919E-18 0.188708E-18 0.188549E-18 0.188425E-18 0.188326E-18 0.188245E-18 0.188177E-18 0.188071E-18 0.187991E-18 0.187929E-18 0.187879E-18 0.187805E-18 0.187751E-18 0.187711E-18 0.187680E-18 0.187655E-18
115.0 0.307715E-18 0.305120E-18 0.303808E-18 0.302489E-18 0.302111E-18 0.301827E-18 0.301606E-18 0.301429E-18 0.301284E-18 0.301164E-18 0.300974E-18 0.300832E-18 0.300721E-18 0.300632E-18 0.300499E-18 0.300404E-18 0.300333E-18 0.300278E-18 0.300233E-18
116.0 0.479067E-18 0.474528E-18 0.472247E-18 0.469961E-18 0.469308E-18 0.468817E-18 0.468436E-18 0.468131E-18 0.467881E-18 0.467673E-18 0.467346E-18 0.467101E-18 0.466910E-18 0.466758E-18 0.466529E-18 0.466366E-18 0.466243E-18 0.466148E-18 0.466072E-18
117.0 0.724471E-18 0.716817E-18 0.712989E-18 0.709165E-18 0.708073E-18 0.707255E-18 0.706619E-18 0.706111E-18 0.705695E-18 0.705348E-18 0.704804E-18 0.704396E-18 0.704079E-18 0.703825E-18 0.703444E-18 0.703173E-18 0.702969E-18 0.702811E-18 0.702684E-18
118.0 0.106595E-17 0.105345E-17 0.104722E-17 0.104102E-17 0.103925E-17 0.103793E-17 0.103690E-17 0.103608E-17 0.103541E-17 0.103485E-17 0.103397E-17 0.103331E-17 0.103280E-17 0.103239E-17 0.103177E-17 0.103134E-17 0.103101E-17 0.103075E-17 0.103055E-17
119.0 0.152767E-17 0.150786E-17 0.149803E-17 0.148826E-17 0.148548E-17 0.148340E-17 0.148179E-17 0.148050E-17 0.147944E-17 0.147856E-17 0.147718E-17 0.147615E-17 0.147535E-17 0.147471E-17 0.147374E-17 0.147306E-17 0.147254E-17 0.147214E-17 0.147182E-17
121.0 0.291408E-17 0.286837E-17 0.284583E-17 0.282352E-17 0.281720E-17 0.281246E-17 0.280879E-17 0.280586E-17 0.280346E-17 0.280147E-17 0.279834E-17 0.279600E-17 0.279418E-17 0.279272E-17 0.279054E-17 0.278899E-17 0.278782E-17 0.278692E-17 0.278619E-17
122.0 0.388642E-17 0.381963E-17 0.378677E-17 0.375432E-17 0.374512E-17 0.373825E-17 0.373292E-17 0.372866E-17 0.372518E-17 0.372229E-17 0.371775E-17 0.371435E-17 0.371171E-17 0.370960E-17 0.370644E-17 0.370419E-17 0.370250E-17 0.370119E-17 0.370014E-17
123.0 0.506955E-17 0.497434E-17 0.492763E-17 0.488155E-17 0.486851E-17 0.485877E-17 0.485121E-17 0.484518E-17 0.484025E-17 0.483616E-17 0.482973E-17 0.482492E-17 0.482118E-17 0.481820E-17 0.481372E-17 0.481053E-17 0.480814E-17 0.480629E-17 0.480480E-17
124.0 0.647296E-17 0.634044E-17 0.627555E-17 0.621165E-17 0.619358E-17 0.618009E-17 0.616963E-17 0.616128E-17 0.615446E-17 0.614879E-17 0.613990E-17 0.613324E-17 0.612807E-17 0.612394E-17 0.611776E-17 0.611335E-17 0.611005E-17 0.610748E-17 0.610542E-17
125.0 0.809614E-17 0.791588E-17 0.782778E-17 0.774115E-17 0.771667E-17 0.769840E-17 0.768423E-17 0.767293E-17 0.766371E-17 0.765603E-17 0.764400E-17 0.763500E-17 0.762801E-17 0.762243E-17 0.761407E-17 0.760810E-17 0.760364E-17 0.760017E-17 0.759739E-17
126.0 0.992698E-17 0.968711E-17 0.957010E-17 0.945517E-17 0.942272E-17 0.939851E-17 0.937974E-17 0.936478E-17 0.935256E-17 0.934240E-17 0.932647E-17 0.931456E-17 0.930531E-17 0.929792E-17 0.928685E-17 0.927896E-17 0.927305E-17 0.926846E-17 0.926479E-17
127.0 0.119399E-16 0.116274E-16 0.114753E-16 0.113260E-16 0.112839E-16 0.112524E-16 0.112281E-16 0.112087E-16 0.111928E-16 0.111797E-16 0.111590E-16 0.111436E-16 0.111316E-16 0.111220E-16 0.111077E-16 0.110974E-16 0.110898E-16 0.110838E-16 0.110791E-16
128.0 0.140985E-16 0.136996E-16 0.135057E-16 0.133156E-16 0.132621E-16 0.132221E-16 0.131911E-16 0.131665E-16 0.131463E-16 0.131296E-16 0.131033E-16 0.130837E-16 0.130685E-16 0.130563E-16 0.130381E-16 0.130251E-16 0.130154E-16 0.130078E-16 0.130018E-16
129.0 0.163543E-16 0.158550E-16 0.156126E-16 0.153753E-16 0.153085E-16 0.152586E-16 0.152200E-16 0.151893E-16 0.151642E-16 0.151433E-16 0.151106E-16 0.150861E-16 0.150671E-16 0.150520E-16 0.150293E-16 0.150131E-16 0.150010E-16 0.149916E-16 0.149840E-16
130.0 0.186417E-16 0.180298E-16 0.177332E-16 0.174430E-16 0.173613E-16 0.173004E-16 0.172533E-16 0.172157E-16 0.171850E-16 0.171595E-16 0.171196E-16 0.170897E-16 0.170666E-16 0.170481E-16 0.170204E-16 0.170006E-16 0.169858E-16 0.169744E-16 0.169652E-16
131.0 0.208902E-16 0.201558E-16 0.198001E-16 0.194525E-16 0.193547E-16 0.192818E-16 0.192254E-16 0.191804E-16 0.191437E-16 0.191132E-16 0.190655E-16 0.190297E-16 0.190020E-16 0.189799E-16 0.189468E-16 0.189232E-16 0.189055E-16 0.188917E-16 0.188808E-16
132.0 0.230482E-16 0.221827E-16 0.217641E-16 0.213553E-16 0.212404E-16 0.211547E-16 0.210884E-16 0.210356E-16 0.209925E-16 0.209566E-16 0.209005E-16 0.208586E-16 0.208260E-16 0.208000E-16 0.207612E-16 0.207334E-16 0.207127E-16 0.206966E-16 0.206837E-16
133.0 0.250527E-16 0.240535E-16 0.235707E-16 0.230996E-16 0.229671E-16 0.228685E-16 0.227921E-16 0.227312E-16 0.226816E-16 0.226404E-16 0.225758E-16 0.225275E-16 0.224900E-16 0.224601E-16 0.224154E-16 0.223835E-16 0.223596E-16 0.223410E-16 0.223262E-16
134.0 0.268440E-16 0.257137E-16 0.251680E-16 0.246358E-16 0.244863E-16 0.243749E-16 0.242887E-16 0.242200E-16 0.241640E-16 0.241175E-16 0.240446E-16 0.239901E-16 0.239478E-16 0.239141E-16 0.238636E-16 0.238276E-16 0.238006E-16 0.237797E-16 0.237630E-16
135.0 0.284030E-16 0.271499E-16 0.265454E-16 0.259562E-16 0.257907E-16 0.256674E-16 0.255720E-16 0.254960E-16 0.254340E-16 0.253825E-16 0.253019E-16 0.252416E-16 0.251948E-16 0.251575E-16 0.251017E-16 0.250619E-16 0.250321E-16 0.250089E-16 0.249904E-16
136.0 0.297158E-16 0.283539E-16 0.276973E-16 0.270576E-16 0.268780E-16 0.267442E-16 0.266406E-16 0.265582E-16 0.264910E-16 0.264351E-16 0.263476E-16 0.262822E-16 0.262315E-16 0.261910E-16 0.261304E-16 0.260872E-16 0.260549E-16 0.260298E-16 0.260097E-16
137.0 0.307751E-16 0.293287E-16 0.286315E-16 0.279524E-16 0.277617E-16 0.276197E-16 0.275099E-16 0.274224E-16 0.273510E-16 0.272917E-16 0.271989E-16 0.271295E-16 0.270757E-16 0.270327E-16 0.269684E-16 0.269226E-16 0.268883E-16 0.268617E-16 0.268404E-16
138.0 0.316271E-16 0.301251E-16 0.294011E-16 0.286959E-16 0.284980E-16 0.283505E-16 0.282364E-16 0.281456E-16 0.280715E-16 0.280099E-16 0.279135E-16 0.278415E-16 0.277856E-16 0.277410E-16 0.276742E-16 0.276267E-16 0.275911E-16 0.275634E-16 0.275413E-16
139.0 0.323180E-16 0.307931E-16 0.300579E-16 0.293417E-16 0.291406E-16 0.289908E-16 0.288749E-16 0.287826E-16 0.287073E-16 0.286448E-16 0.285468E-16 0.284736E-16 0.284168E-16 0.283715E-16 0.283037E-16 0.282553E-16 0.282192E-16 0.281911E-16 0.281686E-16
140.0 0.328884E-16 0.313794E-16 0.306512E-16 0.299413E-16 0.297419E-16 0.295933E-16 0.294784E-16 0.293868E-16 0.293122E-16 0.292501E-16 0.291530E-16 0.290803E-16 0.290240E-16 0.289790E-16 0.289117E-16 0.288638E-16 0.288279E-16 0.288000E-16 0.287777E-16
141.0 0.333880E-16 0.319354E-16 0.312333E-16 0.305481E-16 0.303556E-16 0.302121E-16 0.301010E-16 0.300125E-16 0.299403E-16 0.298804E-16 0.297864E-16 0.297162E-16 0.296617E-16 0.296182E-16 0.295531E-16 0.295067E-16 0.294720E-16 0.294450E-16 0.294235E-16
142.0 0.339164E-16 0.325588E-16 0.319007E-16 0.312572E-16 0.310762E-16 0.309412E-16 0.308367E-16 0.307534E-16 0.306854E-16 0.306289E-16 0.305404E-16 0.304743E-16 0.304229E-16 0.303820E-16 0.303206E-16 0.302769E-16 0.302441E-16 0.302187E-16 0.301984E-16
143.0 0.344050E-16 0.331802E-16 0.325838E-16 0.319991E-16 0.318342E-16 0.317112E-16 0.316159E-16 0.315399E-16 0.314779E-16 0.314264E-16 0.313456E-16 0.312852E-16 0.312383E-16 0.312008E-16 0.311447E-16 0.311047E-16 0.310748E-16 0.310515E-16 0.310329E-16
144.0 0.349952E-16 0.339310E-16 0.334092E-16 0.328952E-16 0.327498E-16 0.326412E-16 0.325570E-16 0.324899E-16 0.324350E-16 0.323894E-16 0.323179E-16 0.322643E-16 0.322228E-16 0.321896E-16 0.321398E-16 0.321043E-16 0.320778E-16 0.320571E-16 0.320406E-16
145.0 0.356335E-16 0.347468E-16 0.343071E-16 0.338707E-16 0.337467E-16 0.336539E-16 0.335819E-16 0.335243E-16 0.334773E-16 0.334382E-16 0.333768E-16 0.333308E-16 0.332950E-16 0.332665E-16 0.332236E-16 0.331931E-16 0.331702E-16 0.331524E-16 0.331381E-16
146.0 0.159208E-16 0.165800E-16 0.168923E-16 0.171924E-16 0.172759E-16 0.173378E-16 0.173856E-16 0.174235E-16 0.174545E-16 0.174801E-16 0.175202E-16 0.175501E-16 0.175732E-16 0.175917E-16 0.176192E-16 0.176388E-16 0.176535E-16 0.176649E-16 0.176740E-16
147.0 0.000000E+00 0.000000E+00 0.000000E+00 0.000000E+00 0.000000E+00 0.000000E+00 0.000000E+00 0.000000E+00 0.000000E+00 0.000000E+00 0.000000E+00 0.000000E+00 0.000000E+00 0.000000E+00 0.000000E+00 0.000000E+00 0.000000E+00 0.000000E+00 0.000000E+00
148.0 0.000000E+00 0.000000E+00 0.000000E+00 0.000000E+00 0.000000E+00 0.000000E+00 0.000000E+00 0.000000E+00 0.000000E+00 0.000000E+00 0.000000E+00 0.000000E+00 0.000000E+00 0.000000E+00 0.000000E+00 0.000000E+00 0.000000E+00 0.000000E+00 0.000000E+00
149.0 0.000000E+00 0.000000E+00 0.000000E+00 0.000000E+00 0.000000E+00 0.000000E+00 0.000000E+00 0.000000E+00 0.000000E+00 0.000000E+00 0.000000E+00 0.000000E+00 0.000000E+00 0.000000E+00 0.000000E+00 0.000000E+00 0.000000E+00 0.000000E+00 0.000000E+00
150.0 0.000000E+00 0.000000E+00 0.000000E+00 0.000000E+00 0.000000E+00 0.000000E+00 0.000000E+00 0.000000E+00 0.000000E+00 0.000000E+00 0.000000E+00 0.000000E+00 0.000000E+00 0.000000E+00 0.000000E+00 0.000000E+00 0.000000E+00 0.000000E+00 0.000000E+00
151.0 0.000000E+00 0.000000E+00 0.000000E+00 0.000000E+00 0.000000E+00 0.000000E+00 0.000000E+00 0.000000E+00 0.000000E+00 0.000000E+00 0.000000E+00 0.000000E+00 0.000000E+00 0.000000E+00 0.000000E+00 0.000000E+00 0.000000E+00 0.000000E+00 0.000000E+00
152.0 0.000000E+00 0.000000E+00 0.000000E+00 0.000000E+00 0.000000E+00 0.000000E+00 0.000000E+00 0.000000E+00 0.000000E+00 0.000000E+00 0.000000E+00 0.000000E+00 0.000000E+00 0.000000E+00 0.000000E+00 0.000000E+00 0.000000E+00 0.000000E+00 0.000000E+00
153.0 0.000000E+00 0.000000E+00 0.000000E+00 0.000000E+00 0.000000E+00 0.000000E+00 0.000000E+00 0.000000E+00 0.000000E+00 0.000000E+00 0.000000E+00 0.000000E+00 0.000000E+00 0.000000E+00 0.000000E+00 0.000000E+00 0.000000E+00 0.000000E+00 0.000000E+00
154.0 0.000000E+00 0.000000E+00 0.000000E+00 0.000000E+00 0.000000E+00 0.000000E+00 0.000000E+00 0.000000E+00 0.000000E+00 0.000000E+00 0.000000E+00 0.000000E+00 0.000000E+00 0.000000E+00 0.000000E+00 0.000000E+00 0.000000E+00 0.000000E+00 0.000000E+00
155.0 0.000000E+00 0.000000E+00 0.000000E+00 0.000000E+00 0.000000E+00 0.000000E+00 0.000000E+00 0.000000E+00 0.000000E+00 0.000000E+00 0.000000E+00 0.000000E+00 0.000000E+00 0.000000E+00 0.000000E+00 0.000000E+00 0.000000E+00 0.000000E+00 0.000000E+00
156.0 0.000000E+00 0.000000E+00 0.000000E+00 0.000000E+00 0.000000E+00 0.000000E+00 0.000000E+00 0.000000E+00 0.000000E+00 0.000000E+00 0.000000E+00 0.000000E+00 0.000000E+00 0.000000E+00 0.000000E+00 0.000000E+00 0.000000E+00 0.000000E+00 0.000000E+00
157.0 0.000000E+00 0.000000E+00 0.000000E+00 0.000000E+00 0.000000E+00 0.000000E+00 0.000000E+00 0.000000E+00 0.000000E+00 0.000000E+00 0.000000E+00 0.000000E+00 0.000000E+00 0.000000E+00 0.000000E+00 0.000000E+00 0.000000E+00 0.000000E+00 0.000000E+00
158.0 0.000000E+00 0.000000E+00 0.000000E+00 0.000000E+00 0.000000E+00 0.000000E+00 0.000000E+00 0.000000E+00 0.000000E+00 0.000000E+00 0.000000E+00 0.000000E+00 0.000000E+00 0.000000E+00 0.000000E+00 0.000000E+00 0.000000E+00 0.000000E+00 0.000000E+00
159.0 0.000000E+00 0.000000E+00 0.000000E+00 0.000000E+00 0.000000E+00 0.000000E+00 0.000000E+00 0.000000E+00 0.000000E+00 0.000000E+00 0.000000E+00 0.000000E+00 0.000000E+00 0.000000E+00 0.000000E+00 0.000000E+00 0.000000E+00 0.000000E+00 0.000000E+00
160.0 0.000000E+00 0.000000E+00 0.000000E+00 0.000000E+00 0.000000E+00 0.000000E+00 0.000000E+00 0.000000E+00 0.000000E+00 0.000000E+00 0.000000E+00 0.000000E+00 0.000000E+00 0.000000E+00 0.000000E+00 0.000000E+00 0.000000E+00 0.000000E+00 0.000000E+00
